# Supplementary material for: CD8+ cell somatic mutations in multiple sclerosis patients and controls—Enrichment of mutations in STAT3 and other genes implicated in hematological malignancies
Source: PLoS One. 2021 Dec 7;16(12):e0261002. doi: 10.1371/journal.pone.0261002 (PMC8651110; doi:10.1371/journal.pone.0261002)
Supplement: S1 Table — Patients’ demographic features. (XLSX) [file pone.0261002.s003.xlsx]

## Sheet: Taul1
Supplementary Table 1. Demographic and clinical information of the multiple sclerosis (MS) patients.
Code	Age	Sex	MRI Barkhof	CSF OCB	EDSS	Subsequent treatment	Presenting symptom localization	Presenting symptom
MS-02	34	Female	4/4	yes	0	Dimethyl fumarate	Spinal	Right leg paresis, left trunk and thigh paresthesia
MS-04	48	Female	4/4	yes	2	Dimethyl fumarate	Spinal	Drop foot, ataxia
MS-06	23	Female	4/4	yes	2	Interferon-beta	Optic nerve	Optic neuritis
MS-08	52	Male	4/4	yes	1	Glatiramer acetate	Spinal	Trunk paresthesia
MS-10	25	Female	4/4	yes	1.5	Dimethyl fumarate	Brainstem	Vertigo
MS-12	36	Female	4/4	yes	2	Dimethyl fumarate	Mutlfocal	Paraparesis, facial paresis, tinnitus
MS-14	23	Male	4/4	yes	2	None	Brainstem	Paroxysmal dysarthria and ataxia
MS-16	31	Female	4/4	yes	1	Interferon-beta	Optic nerve	Optic neuritis
MS-18	30	Female	4/4	yes	2	Fingolimod	Spinal	Leg paresthesia
MS-20	26	Female	4/4	yes	4.5	Dimethyl fumarate	Spinal	Leg and trunk paresthesia
MS-24	32	Female	4/4	yes	1.5	Dimethyl fumarate	Spinal	Leg and arm paresthesia
MS-26	29	Male	4/4	yes	0	Dimethyl fumarate	Optic nerve	Optic neuritis
MS-28	26	Female	3/4	yes	1	Glatiramer acetate	Brainstem	Diplopia
MS-30	42	Female	4/4	yes	2.5	Teriflunomide	Spinal	Left leg paresis, ataxia
MS-32	30	Female	3/4	yes	0	Interferon-beta	Multifocal	Optic neuritis, leg and arm paresthesia
MS-38	48	Female	4/4	yes	1	Teriflunomide	Brainstem	Diplopia
MS-44	34	Female	4/4	yes	4.5	Natalizumab	Multifocal	Hemiparesis
MS-46	30	Male	4/4	yes	3.5	Fingolimod	Optic nerve	Optic neuritis
MS-50	55	Male	4/4	yes	2.5	Rituximab	Spinal	Right ankle paresis, leg paresthesia
MS-52	41	Female	4/4	yes	0	Dimethyl fumarate	Spinal	Leg paresthesia and weakness
MS-54	41	Female	4/4	yes	0	Teriflunomide	Optic nerve	Optic neuritis
CSF OCB = cerrebrospianl fluid oligoclonal bands
EDSS = Expanded disability scale score (EDSS) at first neurologist visit.
