# Supplementary material for: CD8+ cell somatic mutations in multiple sclerosis patients and controls—Enrichment of mutations in STAT3 and other genes implicated in hematological malignancies
Source: PLoS One. 2021 Dec 7;16(12):e0261002. doi: 10.1371/journal.pone.0261002 (PMC8651110; doi:10.1371/journal.pone.0261002)
Supplement: S2 Table — Control participants’ demographic features. (XLSX) [file pone.0261002.s004.xlsx]

## Sheet: Taul1
Supplementary Table 2. Demographic and clinical information of the controls.
Code	Age	Sec	Clinical condition
control-01	28	Female	Healthy volunteer
control-03	57	Female	Healthy volunteer
control-05	27	Female	Healthy volunteer
control-07	54	Male	Healthy volunteer
control-11	39	Female	Healthy volunteer
control-13	23	Male	Healthy volunteer
control-15	31	Female	Healthy volunteer
control-17	27	Female	Healthy volunteer
control-19	25	Female	Healthy volunteer
control-21	47	Female	Healthy volunteer
control-23	39	Female	Healthy volunteer
control-25	28	Male	Healthy volunteer
control-27	28	Female	Healthy volunteer
control-31	30	Female	Healthy volunteer
control-33	29	Female	Healthy volunteer
control-35	28	Female	Healthy volunteer
control-43	35	Female	Lumbago
control-45	28	Male	Ankle and foot paresthesia
control-49	55	Male	Ischias syndrome
control-53	42	Female	Fibromyalgia
control-55	39	Female	Ankle and foot paresthesia
