# Supplementary material for: CD8+ cell somatic mutations in multiple sclerosis patients and controls—Enrichment of mutations in STAT3 and other genes implicated in hematological malignancies
Source: PLoS One. 2021 Dec 7;16(12):e0261002. doi: 10.1371/journal.pone.0261002 (PMC8651110; doi:10.1371/journal.pone.0261002)
Supplement: S4 Table — Mean background noise tabulated by sequence context and base change. (XLSX) [file pone.0261002.s006.xlsx]

## Sheet: Reference mismatch rates
Frequency of base mismatches against the reference genome within the sequenced reads, all samples pooled
Base change in sequence context	Mean background noise rate
AAA>ACA	0.000752381
AAA>AGA	0.00740843
AAA>ATA	0.00433313
AAC>ACC	0.00227286
AAC>AGC	0.00782564
AAC>ATC	0.00558644
AAG>ACG	0.00179852
AAG>AGG	0.0168239
AAG>ATG	0.00723415
AAT>ACT	0.000601071
AAT>AGT	0.00705602
AAT>ATT	0.00609598
ACA>AAA	0.0137095
ACA>AGA	0.00212614
ACA>ATA	0.016106
ACC>AAC	0.012737
ACC>AGC	0.00178355
ACC>ATC	0.0127291
ACG>AAG	0.012674
ACG>AGG	0.00205738
ACG>ATG	0.0534084
ACT>AAT	0.0121949
ACT>AGT	0.00211157
ACT>ATT	0.0112278
CAA>CCA	0.0015491
CAA>CGA	0.0113234
CAA>CTA	0.00528454
CAC>CCC	0.0016384
CAC>CGC	0.0093175
CAC>CTC	0.00698437
CAG>CCG	0.00223319
CAG>CGG	0.0232638
CAG>CTG	0.00756943
CAT>CCT	0.000820286
CAT>CGT	0.00933462
CAT>CTT	0.00593595
CCA>CAA	0.0171821
CCA>CGA	0.0031146
CCA>CTA	0.0130336
CCC>CAC	0.0171597
CCC>CGC	0.0023011
CCC>CTC	0.0117378
CCG>CAG	0.0208171
CCG>CGG	0.00487576
CCG>CTG	0.0318249
CCT>CAT	0.0157431
CCT>CGT	0.00234662
CCT>CTT	0.0127918
GAA>GCA	0.000696881
GAA>GGA	0.0101211
GAA>GTA	0.00628865
GAC>GCC	0.000949405
GAC>GGC	0.012287
GAC>GTC	0.00720318
GAG>GCG	0.00104238
GAG>GGG	0.0193427
GAG>GTG	0.00803676
GAT>GCT	0.000647857
GAT>GGT	0.00979257
GAT>GTT	0.00644226
GCA>GAA	0.0146121
GCA>GGA	0.00276498
GCA>GTA	0.0427624
GCC>GAC	0.013899
GCC>GGC	0.00281633
GCC>GTC	0.0469232
GCG>GAG	0.010535
GCG>GGG	0.00303386
GCG>GTG	0.0837838
GCT>GAT	0.00935995
GCT>GGT	0.00247955
GCT>GTT	0.0284078
TAA>TCA	0.00060619
TAA>TGA	0.00907355
TAA>TTA	0.00493076
TAC>TCC	0.000846905
TAC>TGC	0.00985064
TAC>TTC	0.00649748
TAG>TCG	0.00093006
TAG>TGG	0.0164484
TAG>TTG	0.00637202
TAT>TCT	0.000577679
TAT>TGT	0.00861314
TAT>TTT	0.00587714
TCA>TAA	0.014707
TCA>TGA	0.00297374
TCA>TTA	0.0111104
TCC>TAC	0.0102055
TCC>TGC	0.0023889
TCC>TTC	0.01139
TCG>TAG	0.0123583
TCG>TGG	0.00277164
TCG>TTG	0.0312751
TCT>TAT	0.00971631
TCT>TGT	0.00260962
TCT>TTT	0.00928702
