# Supplementary material for: CD8+ cell somatic mutations in multiple sclerosis patients and controls—Enrichment of mutations in STAT3 and other genes implicated in hematological malignancies
Source: PLoS One. 2021 Dec 7;16(12):e0261002. doi: 10.1371/journal.pone.0261002 (PMC8651110; doi:10.1371/journal.pone.0261002)
Supplement: S5 Table — List of filtering criteria used during somatic variant calling. (XLSX) [file pone.0261002.s007.xlsx]

## Sheet: Sheet1
Filters used to exlude variants of low quality or possible germline origin, and to narrow down to variants of interest
Filter	Source of the filtered value	Acceptance criterion	Notes
TLOD	TNScope	> 6.3	Somatic variant likelihood threshold, the main criterion calculated by TNScope (default cutoff)
FS	TNScope	< 60	Fisher’s exact test phred score for strand bias to remove systematic sequencing errors
SOR	TNScope	0.1 < x < 10	Strand bias odds ratio to complement the above test at low allelic fraction sites
PV2	TNScope	< 0.0001	Fisher’s exact test p-value, count of ref and alt bases in sample and control, high confidence reads only
GT	TNScope	Equals “0/1”	Check that the VCF genotype shows a simple variant, exclude multiallelics
AFDP	TNScope	> 100	Only accept variants from sites where the sequencing depth is at least 100x (to better facilitate differentation from germline)
AD	TNScope	>= 5	Minimum 5 reads must contain the variant always
AF	TNScope	< 0.15	Discards possible germline variants
Mean MQ	TNScope	> 55	Mean mapping quality of reads at variant location
MQRankSumPS	TNScope	> -12.5	Mapping quality between variant and ref reads may not differ
ReadPosRankSumPS	TNScope	> -8	Read position bias alt vs ref
ReadPosEndDistPS	TNScope	> 10	Variant may not cluster at ends of reads
ALT_F1R2	TNScope	>= 1	Number of variant reads observed in F1R2 pair orientation
ALT_F2R1	TNScope	>= 1	Number of variant reads observed in F2R1 pair orientation
FOXOG	TNScope	< 0.9	Filter OxoG errors, calculated by TNScope
Not in normal	TNScope	If depth < 2000, variant base not present in ref DNA at all	Use this strict criterion unless depth is very high
clustered_events	TNScope	annotation not present in vcf	Discard variants that are clustered near other ones (likely mismapping)
homologous_mapping_event	TNScope	annotation not present in vcf	Discard variants that are clustered near other ones (likely mismapping)
multi_event_alt_allele_in_normal	TNScope	annotation not present in vcf	Discard variants that are clustered near other ones (likely mismapping)
str_contraction	TNScope	annotation not present in vcf	Filter short tandem repeat sites
Cross contamination	TNScope	Variant not present in other samples’ germline	Remove potential sample cross contamination where germline might present as somatic in another
func_refgene	ANNOVAR	exonic nonsynonymous/splicing	Accept exonic nonsynonymous or splice site variants according to RefSeq
func_ensgene	ANNOVAR	exonic nonsynonymous/splicing	Accept exonic nonsynonymous or splice site variants according to Ensembl
ExAC pop freq	ANNOVAR	< 1/10000	Remove population variants including ones marked filtered in the DB, common error sites & germline safety
gnomAD pop freq	ANNOVAR	< 1/10000	Remove population variants including ones marked filtered in the DB, common error sites & germline safety
SegDups	ANNOVAR	Variant not inside area	Exlude variants inside segmental duplications, track from UCSC genome browser
Trinucleotide context variant p-value	Custom	< 0.05, bonferroni corrected within sample	Background noise estimated from data and tabulated by sequence context, binomial test for number of variant reads vs this noise frequency
Expression	Custom	FPKM > 5 in CD8+ cells	Remove genes that are not expressed in CD8+ cells in our RNASeq data
