# Supplementary material for: CD8+ cell somatic mutations in multiple sclerosis patients and controls—Enrichment of mutations in STAT3 and other genes implicated in hematological malignancies
Source: PLoS One. 2021 Dec 7;16(12):e0261002. doi: 10.1371/journal.pone.0261002 (PMC8651110; doi:10.1371/journal.pone.0261002)
Supplement: S6 Table — All nonsynonymous somatic mutations detected in the study. (XLSX) [file pone.0261002.s008.xlsx]

## Sheet: Sheet1
Gene	Chromosome	Start	End	Ref	Alt	Case or control	Ref_allele_obs	Alt_allele_obs	Allelic_fraction	Exonic/splicing	Gene Ensembl ID	ExonicFunc	AAChange	dbSNP	COSMIC	Polyphen2_pred	CADD_phred	TNScope TLOD score	Trinucleotide context p-value
ABCB1	7	87174207	87174207	T	C	case	2339	9	0.004	exonic	ENSG00000085563	nonsynonymous SNV	ABCB1:NM_001348946:exon16:c.A1996G:p.R666G,ABCB1:NM_000927:exon17:c.A1996G:p.R666G,ABCB1:NM_001348944:exon18:c.A1996G:p.R666G,ABCB1:NM_001348945:exon20:c.A2206G:p.R736G	NA	NA	B	15.36	7.93	0.000592028
ABCF1	6	30546292	30546294	GAG	-	control	5325	9	0.002	exonic	ENSG00000204574	nonframeshift deletion	ABCF1:NM_001025091:exon6:c.427_429del:p.E147del,ABCF1:NM_001090:exon6:c.427_429del:p.E147del	NA	NA	NA	NA	7.84	NA
ACP5	19	11687272	11687273	CT	-	control	1447	99	0.067	exonic	ENSG00000102575	frameshift deletion	ACP5:NM_001611:exon4:c.520_521del:p.R174Afs*75,ACP5:NM_001111034:exon5:c.520_521del:p.R174Afs*75,ACP5:NM_001111036:exon5:c.520_521del:p.R174Afs*75,ACP5:NM_001322023:exon5:c.520_521del:p.R174Afs*75,ACP5:NM_001111035:exon6:c.520_521del:p.R174Afs*75	NA	NA	NA	NA	197.55	NA
ADAR	1	154574006	154574006	C	A	case	5687	15	0.002	exonic	ENSG00000160710	nonsynonymous SNV	ADAR:NM_001025107:exon2:c.G227T:p.S76I,ADAR:NM_001111:exon2:c.G1112T:p.S371I,ADAR:NM_001193495:exon2:c.G227T:p.S76I,ADAR:NM_015840:exon2:c.G1112T:p.S371I,ADAR:NM_015841:exon2:c.G1112T:p.S371I	NA	NA	B	11.09	8.27	2.30759e-18
ADCY3	2	25044464	25044464	C	T	case	1315	9	0.008	exonic	ENSG00000138031	nonsynonymous SNV	ADCY3:NM_001320613:exon20:c.G3052A:p.A1018T,ADCY3:NM_004036:exon20:c.G3049A:p.A1017T	NA	ID=COSV53172506;OCCURENCE=1(central_nervous_system)	P	35	8.1	0.0197541
AHI1	6	135784418	135784418	A	G	control	1687	17	0.01	exonic	ENSG00000135541	nonsynonymous SNV	AHI1:NM_001134830:exon6:c.T776C:p.V259A,AHI1:NM_001134832:exon7:c.T776C:p.V259A,AHI1:NM_017651:exon7:c.T776C:p.V259A,AHI1:NM_001134831:exon8:c.T776C:p.V259A,AHI1:NM_001350503:exon8:c.T776C:p.V259A,AHI1:NM_001350504:exon8:c.T776C:p.V259A	NA	NA	B	9.965	20.82	1.69913e-24
AKT3	1	243858983	243858983	G	-	control	3808	23	0.005	exonic	ENSG00000117020	frameshift deletion	AKT3:NM_005465:exon2:c.82delC:p.L28Ffs*1,AKT3:NM_181690:exon2:c.82delC:p.L28Ffs*1,AKT3:NM_001206729:exon3:c.82delC:p.L28Ffs*1	NA	NA	NA	NA	14.65	NA
ANKRD17	4	73991019	73991019	-	AG	control	1821	30	0.019	exonic	ENSG00000132466	frameshift insertion	ANKRD17:NM_198889:exon16:c.2491_2492insCT:p.N831Tfs*6,ANKRD17:NM_001286771:exon17:c.2905_2906insCT:p.N969Tfs*6,ANKRD17:NM_015574:exon17:c.3241_3242insCT:p.N1081Tfs*6,ANKRD17:NM_032217:exon17:c.3244_3245insCT:p.N1082Tfs*6	NA	NA	NA	NA	63.37	NA
ARAF	X	47426088	47426088	C	T	case	2157	12	0.005	exonic	ENSG00000078061	nonsynonymous SNV	ARAF:NM_001256196:exon7:c.C617T:p.A206V,ARAF:NM_001654:exon7:c.C608T:p.A203V	NA	ID=COSV99282998;OCCURENCE=1(stomach)	B	12.43	7.94	0.00269655
ARAF	X	47426133	47426133	T	A	control	1762	13	0.007	exonic	ENSG00000078061	nonsynonymous SNV	ARAF:NM_001256196:exon7:c.T662A:p.V221D,ARAF:NM_001654:exon7:c.T653A:p.V218D	NA	NA	P	26.6	7.75	3.79482e-16
ARID3A	19	966605	966605	G	A	control	2203	12	0.004	exonic	ENSG00000116017	nonsynonymous SNV	ARID3A:NM_005224:exon7:c.G1232A:p.G411D	rs767107570	NA	B	22.5	6.6	0.00167549
ASCC3	6	100988063	100988063	C	G	control	2846	14	0.005	exonic	ENSG00000112249	nonsynonymous SNV	ASCC3:NM_006828:exon37:c.G5751C:p.L1917F	NA	NA	D	28.9	9.76	8.87194e-24
ASCC3	6	101296163	101296163	G	C	control	3044	18	0.006	exonic	ENSG00000112249	nonsynonymous SNV	ASCC3:NM_001284271:exon4:c.C662G:p.S221C,ASCC3:NM_006828:exon4:c.C662G:p.S221C	NA	NA	P	22.9	19.49	3.46985e-31
ASXL1	20	31024747	31024747	G	-	control	3085	16	0.005	exonic	ENSG00000171456	stopgain	ASXL1:NM_015338:exon12:c.4232delG:p.W1411fs*0	NA	NA	NA	NA	8.62	NA
BAX	19	49464824	49464824	G	A	case	2132	11	0.005	exonic	ENSG00000087088	stopgain	BAX:NM_001291431:exon4:c.G276A:p.W92X,BAX:NM_138763:exon5:c.G363A:p.W121X,BAX:NM_138761:exon6:c.G510A:p.W170X	NA	NA	0	14.73	7.38	0.00270567
BCL3	19	45259566	45259566	G	C	case	852	19	0.021	exonic	ENSG00000069399	nonsynonymous SNV	BCL3:NM_005178:exon3:c.G488C:p.R163P	NA	NA	P	26.4	14.27	8.69764e-37
BIRC2	11	102221204	102221204	G	C	control	4914	19	0.004	exonic	ENSG00000110330	nonsynonymous SNV	BIRC2:NM_001166:exon2:c.G619C:p.A207P,BIRC2:NM_001256163:exon2:c.G619C:p.A207P,BIRC2:NM_001256166:exon2:c.G472C:p.A158P	NA	NA	D	27.6	19.94	2.76253e-28
BLM	15	91292899	91292899	C	T	control	3807	12	0.003	exonic	ENSG00000197299	nonsynonymous SNV	BLM:NM_000057:exon3:c.C401T:p.T134I,BLM:NM_001287247:exon3:c.C401T:p.T134I,BLM:NM_001287246:exon4:c.C401T:p.T134I	NA	NA	B	19.12	8.19	6.55774e-07
CACNA2D2	3	50404287	50404287	C	T	case	2139	11	0.005	exonic	ENSG00000007402	nonsynonymous SNV	CACNA2D2:NM_001005505:exon29:c.G2564A:p.R855H,CACNA2D2:NM_001291101:exon29:c.G2357A:p.R786H,CACNA2D2:NM_006030:exon29:c.G2564A:p.R855H,CACNA2D2:NM_001174051:exon30:c.G2585A:p.R862H	rs771678835	ID=COSV99817044;OCCURENCE=1(liver)	B	22.5	6.87	0.0482295
CACNB1	17	37340058	37340058	C	T	case	3203	17	0.004	exonic	ENSG00000067191	nonsynonymous SNV	CACNB1:NM_000723:exon11:c.G958A:p.A320T,CACNB1:NM_199247:exon11:c.G1093A:p.A365T,CACNB1:NM_199248:exon11:c.G958A:p.A320T	rs748883383	ID=COSV100703427;OCCURENCE=1(large_intestine)	P	34	9.12	0.0023592
CASP10	2	202065200	202065200	G	A	case	1420	10	0.007	exonic	ENSG00000003400	nonsynonymous SNV	CASP10:NM_001306083:exon6:c.G719A:p.R240H	rs774343013	NA	B	6.835	7.72	0.00339708
CASP10	2	202074012	202074012	T	C	case	4397	10	0.002	exonic	ENSG00000003400	nonsynonymous SNV	CASP10:NM_001206524:exon7:c.T941C:p.F314S,CASP10:NM_001206542:exon7:c.T1013C:p.F338S,CASP10:NM_001230:exon7:c.T1013C:p.F338S,CASP10:NM_032974:exon9:c.T1142C:p.F381S,CASP10:NM_032977:exon9:c.T1142C:p.F381S	NA	NA	D	26.6	7.36	8.27675e-05
CASP7	10	115489165	115489165	C	T	control	2617	14	0.004	exonic	ENSG00000165806	stopgain	CASP7:NM_001267058:exon6:c.C703T:p.Q235X,CASP7:NM_001227:exon7:c.C778T:p.Q260X,CASP7:NM_001267056:exon7:c.C778T:p.Q260X,CASP7:NM_001267057:exon7:c.C1033T:p.Q345X,CASP7:NM_001320911:exon7:c.C802T:p.Q268X,CASP7:NM_033338:exon8:c.C877T:p.Q293X,CASP7:NM_033339:exon8:c.C778T:p.Q260X	NA	NA	0	45	7.04	2.7673e-05
CCNT1	12	49088210	49088210	C	T	case	2929	12	0.003	exonic	ENSG00000129315	nonsynonymous SNV	CCNT1:NM_001240:exon9:c.G787A:p.A263T	NA	NA	B	19.7	6.86	0.0456415
CD151	11	837515	837515	G	A	case	2280	13	0.006	exonic	ENSG00000177697	nonsynonymous SNV	CD151:NM_001039490:exon6:c.G512A:p.R171H,CD151:NM_139030:exon6:c.G512A:p.R171H,CD151:NM_004357:exon7:c.G512A:p.R171H,CD151:NM_139029:exon7:c.G512A:p.R171H	rs750915626	ID=COSV58990987;OCCURENCE=1(endometrium),1(large_intestine)	B	15.25	10.46	0.0464342
CD3G	11	118215139	118215139	A	G	control	1808	11	0.005	exonic	ENSG00000160654	nonsynonymous SNV	CD3G:NM_000073:exon1:c.A1G:p.M1V	rs104894199	NA	B	23.9	7.76	1.01444e-10
CD53	1	111437612	111437612	G	A	case	1995	70	0.034	exonic	ENSG00000143119	nonsynonymous SNV	CD53:NM_000560:exon5:c.G358A:p.D120N,CD53:NM_001040033:exon6:c.G358A:p.D120N	rs553248419	ID=COSV54760161;OCCURENCE=2(large_intestine)	B	8.101	95.24	1.03577e-112
CD58	1	117087118	117087118	T	C	control	3595	11	0.003	exonic	ENSG00000116815	nonsynonymous SNV	CD58:NM_001144822:exon2:c.A179G:p.K60R,CD58:NM_001779:exon2:c.A179G:p.K60R	NA	NA	P	21.1	7.54	7.61177e-05
CD63	12	56120492	56120492	G	A	control	2137	11	0.005	exonic	ENSG00000135404	stopgain	CD63:NM_001257391:exon4:c.C418T:p.Q140X,CD63:NM_001257392:exon4:c.C349T:p.Q117X,CD63:NM_001257400:exon4:c.C172T:p.Q58X,CD63:NM_001257401:exon4:c.C172T:p.Q58X,CD63:NM_001257389:exon5:c.C418T:p.Q140X,CD63:NM_001257390:exon5:c.C418T:p.Q140X,CD63:NM_001267698:exon5:c.C418T:p.Q140X,CD63:NM_001780:exon5:c.C418T:p.Q140X	NA	NA	0	37	7.15	0.00590665
CD81	11	2411736	2411736	C	G	control	1426	41	0.024	exonic	ENSG00000110651	nonsynonymous SNV	CD81:NM_004356:exon2:c.C161G:p.A54G	NA	NA	P	23.4	48.05	2.24666e-100
CD84	1	160520769	160520769	G	A	case	1569	11	0.006	exonic	ENSG00000066294	nonsynonymous SNV	CD84:NM_001184882:exon4:c.C475T:p.P159S,CD84:NM_003874:exon5:c.C817T:p.P273S,CD84:NM_001184879:exon6:c.C868T:p.P290S,CD84:NM_001330742:exon6:c.C850T:p.P284S	NA	NA	B	1.249	7.06	0.000558053
CD8A	2	87017802	87017802	C	T	case	684	10	0.012	exonic	ENSG00000153563	nonsynonymous SNV	CD8A:NM_001768:exon2:c.G52A:p.A18T,CD8A:NM_171827:exon2:c.G52A:p.A18T,CD8A:NM_001145873:exon5:c.G52A:p.A18T	NA	NA	P	16.24	7.37	0.000402269
CHD2	15	93496617	93496617	G	T	control	1972	15	0.005	exonic	ENSG00000173575	nonsynonymous SNV	CHD2:NM_001271:exon14:c.G1533T:p.M511I	NA	NA	D	27.6	7.25	1.49434e-15
CHD7	8	61655050	61655050	C	A	case	4145	20	0.004	exonic	ENSG00000171316	nonsynonymous SNV	CHD7:NM_001316690:exon1:c.C1059A:p.F353L,CHD7:NM_017780:exon2:c.C1059A:p.F353L	NA	NA	B	16.35	10.89	1.06544e-23
CIITA	16	10989603	10989603	G	A	case	2372	11	0.004	exonic	ENSG00000179583	nonsynonymous SNV	CIITA:NM_000246:exon3:c.G277A:p.E93K,CIITA:NM_001286402:exon3:c.G277A:p.E93K,CIITA:NM_001286403:exon3:c.G277A:p.E93K	NA	NA	D	31	8.71	2.43128e-09
CLEC16A	16	11219859	11219859	C	T	control	1955	12	0.005	exonic	ENSG00000038532	nonsynonymous SNV	CLEC16A:NM_001243403:exon21:c.C2443T:p.P815S,CLEC16A:NM_015226:exon21:c.C2497T:p.P833S	NA	NA	D	24.1	6.89	0.000367217
CLPB	11	72040797	72040797	G	A	case	3319	14	0.003	exonic	ENSG00000162129	nonsynonymous SNV	CLPB:NM_001258393:exon5:c.C740T:p.A247V,CLPB:NM_001258392:exon6:c.C827T:p.A276V,CLPB:NM_030813:exon7:c.C917T:p.A306V,CLPB:NM_001258394:exon8:c.C782T:p.A261V	rs866433321	ID=COSV53628190;OCCURENCE=1(lung)	B	21.7	6.77	0.000259262
CNOT3	19	54659125	54659125	G	C	control	2525	47	0.018	exonic	ENSG00000088038	nonsynonymous SNV	CNOT3:NM_014516:exon18:c.G2242C:p.E748Q	NA	NA	D	26.6	65.77	1.65583e-111
COPA	1	160305084	160305084	A	G	case	2304	12	0.004	exonic	ENSG00000122218	nonsynonymous SNV	COPA:NM_001098398:exon4:c.T257C:p.L86P,COPA:NM_004371:exon4:c.T257C:p.L86P	NA	NA	D	27.5	6.94	6.63016e-09
CREB1	2	208420379	208420379	C	T	control	1873	13	0.006	exonic	ENSG00000118260	nonsynonymous SNV	CREB1:NM_001320793:exon2:c.C20T:p.A7V,CREB1:NM_004379:exon2:c.C20T:p.A7V,CREB1:NM_134442:exon2:c.C20T:p.A7V	NA	ID=COSV100783562;OCCURENCE=1(stomach)	B	16.4	7.53	3.11896e-05
CSF1	1	110466058	110466058	G	A	case	3929	12	0.003	exonic	ENSG00000184371	nonsynonymous SNV	CSF1:NM_000757:exon6:c.G815A:p.S272N,CSF1:NM_172210:exon6:c.G815A:p.S272N,CSF1:NM_172212:exon6:c.G815A:p.S272N	NA	NA	B	0.057	6.88	0.000198903
CTC1	17	8151338	8151338	G	A	control	387	12	0.026	exonic	ENSG00000178971	nonsynonymous SNV	CTC1:NM_025099:exon1:c.C17T:p.A6V	rs371541763	NA	B	1.421	11.15	2.85996e-12
CTCF	16	67663299	67663299	A	G	control	1514	9	0.005	splicing	ENSG00000102974	NA	NA	NA	ID=COSV50531251;OCCURENCE=1(liver)	0	25.1	7.08	4.8551e-06
CTSF	11	66332433	66332433	G	A	case	2267	12	0.005	exonic	ENSG00000174080	stopgain	CTSF:NM_003793:exon9:c.C1090T:p.Q364X	NA	NA	0	36	6.94	0.000957311
DAGLB	7	6470166	6470166	G	A	case	1770	11	0.006	exonic	ENSG00000164535	nonsynonymous SNV	DAGLB:NM_139179:exon6:c.C874T:p.P292S	NA	NA	D	25.5	7.13	0.00213062
DAXX	6	33289049	33289049	G	T	control	6436	15	0.002	exonic	ENSG00000204209	nonsynonymous SNV	DAXX:NM_001254717:exon2:c.C278A:p.P93H,DAXX:NM_001141969:exon3:c.C503A:p.P168H,DAXX:NM_001141970:exon3:c.C539A:p.P180H,DAXX:NM_001350:exon3:c.C503A:p.P168H	rs757100759	ID=COSV56469895;OCCURENCE=2(breast)	P	16.82	6.78	2.92939e-07
DDX41	5	176942000	176942000	C	T	case	2825	17	0.005	exonic	ENSG00000183258	nonsynonymous SNV	DDX41:NM_001321732:exon7:c.G337A:p.V113I,DDX41:NM_001321830:exon8:c.G337A:p.V113I,DDX41:NM_016222:exon8:c.G715A:p.V239I	NA	NA	B	22.9	8.8	2.1276e-06
DHX36	3	154011592	154011592	T	C	control	2547	13	0.005	exonic	ENSG00000174953	nonsynonymous SNV	DHX36:NM_001114397:exon14:c.A1573G:p.R525G,DHX36:NM_020865:exon14:c.A1615G:p.R539G	NA	NA	B	27.8	13.93	3.11175e-09
DIDO1	20	61511840	61511840	C	T	case	3516	13	0.004	exonic	ENSG00000101191	nonsynonymous SNV	DIDO1:NM_001193369:exon16:c.G5468A:p.S1823N,DIDO1:NM_033081:exon16:c.G5468A:p.S1823N	NA	NA	B	0.003	9.66	0.000150094
DIS3	13	73352354	73352354	G	A	case	4624	17	0.003	exonic	ENSG00000083520	nonsynonymous SNV	DIS3:NM_001322348:exon2:c.C182T:p.A61V,DIS3:NM_001128226:exon3:c.C461T:p.A154V,DIS3:NM_014953:exon3:c.C551T:p.A184V,DIS3:NM_001322349:exon4:c.C65T:p.A22V	NA	NA	D	31	8.29	0.000120846
DNMT3A	2	25458620	25458620	-	A	case	2267	13	0.005	exonic	ENSG00000119772	frameshift insertion	DNMT3A:NM_001320893:exon17:c.2096dupT:p.M700Hfs*2,DNMT3A:NM_153759:exon18:c.1985dupT:p.M663Hfs*2,DNMT3A:NM_022552:exon22:c.2552dupT:p.M852Hfs*2,DNMT3A:NM_175629:exon22:c.2552dupT:p.M852Hfs*2	NA	NA	NA	NA	9.62	NA
DNMT3A	2	25466767	25466767	C	A	case	1193	14	0.012	exonic	ENSG00000119772	nonsynonymous SNV	DNMT3A:NM_001320893:exon11:c.G1480T:p.G494W,DNMT3A:NM_153759:exon12:c.G1369T:p.G457W,DNMT3A:NM_022552:exon16:c.G1936T:p.G646W,DNMT3A:NM_175629:exon16:c.G1936T:p.G646W	NA	NA	D	35	13.86	3.75191e-17
DNMT3A	2	25469946	25469946	G	T	case	3248	25	0.008	exonic	ENSG00000119772	nonsynonymous SNV	DNMT3A:NM_001320893:exon4:c.C640A:p.R214S,DNMT3A:NM_153759:exon5:c.C529A:p.R177S,DNMT3A:NM_022552:exon9:c.C1096A:p.R366S,DNMT3A:NM_175629:exon9:c.C1096A:p.R366S	NA	ID=COSV53041286;OCCURENCE=1(haematopoietic_and_lymphoid_tissue)	P	32	25.1	8.48535e-29
DPP4	2	162868310	162868310	C	T	control	1491	11	0.006	exonic	ENSG00000197635	nonsynonymous SNV	DPP4:NM_001935:exon20:c.G1825A:p.A609T	rs778038805	NA	D	34	6.79	1.51134e-06
EED	11	85961344	85961344	G	A	case	2587	15	0.005	exonic	ENSG00000074266	nonsynonymous SNV	EED:NM_001308007:exon2:c.G121A:p.A41T,EED:NM_001330334:exon2:c.G121A:p.A41T,EED:NM_003797:exon2:c.G121A:p.A41T	rs138343311	ID=COSV54558342;OCCURENCE=1(endometrium)	B	20.6	11.27	0.00685389
EIF4B	12	53421671	53421671	A	G	case	1214	7	0.008	exonic	ENSG00000063046	nonsynonymous SNV	EIF4B:NM_001330654:exon6:c.A656G:p.Y219C,EIF4B:NM_001300821:exon7:c.A773G:p.Y258C,EIF4B:NM_001417:exon7:c.A773G:p.Y258C	NA	NA	B	24.1	10.33	2.32409e-05
ELAVL1	19	8056558	8056558	A	T	case	2065	16	0.008	exonic	ENSG00000066044	nonsynonymous SNV	ELAVL1:NM_001419:exon2:c.T142A:p.S48T	NA	NA	P	25.5	11.33	2.02203e-22
ELP2	18	33710029	33710029	C	T	case	1354	24	0.018	exonic	ENSG00000134759	nonsynonymous SNV	ELP2:NM_001242875:exon1:c.C133T:p.P45S,ELP2:NM_001242876:exon1:c.C133T:p.P45S,ELP2:NM_001242877:exon1:c.C133T:p.P45S,ELP2:NM_001242878:exon1:c.C133T:p.P45S,ELP2:NM_001242879:exon1:c.C133T:p.P45S,ELP2:NM_001324465:exon1:c.C133T:p.P45S,ELP2:NM_001324466:exon1:c.C133T:p.P45S,ELP2:NM_001324467:exon1:c.C133T:p.P45S,ELP2:NM_018255:exon1:c.C133T:p.P45S	NA	NA	D	28.9	26.41	5.1961e-35
ENTPD1	10	97620226	97620226	G	A	control	2938	13	0.004	exonic	ENSG00000138185	nonsynonymous SNV	ENTPD1:NM_001164183:exon6:c.G661A:p.A221T,ENTPD1:NM_001164181:exon7:c.G751A:p.A251T,ENTPD1:NM_001164182:exon7:c.G661A:p.A221T,ENTPD1:NM_001098175:exon8:c.G1096A:p.A366T,ENTPD1:NM_001164178:exon8:c.G1111A:p.A371T,ENTPD1:NM_001164179:exon8:c.G952A:p.A318T,ENTPD1:NM_001312654:exon8:c.G751A:p.A251T,ENTPD1:NM_001320916:exon8:c.G1111A:p.A371T,ENTPD1:NM_001776:exon8:c.G1075A:p.A359T	NA	ID=COSV100967370;OCCURENCE=1(endometrium)	D	31	9.06	0.00223486
EP300	22	41545865	41545865	T	G	control	3892	14	0.003	exonic	ENSG00000100393	nonsynonymous SNV	EP300:NM_001429:exon14:c.T2480G:p.L827R	NA	NA	D	23	7.89	4.21011e-22
EP300	22	41574641	41574641	C	T	control	2063	31	0.016	exonic	ENSG00000100393	nonsynonymous SNV	EP300:NM_001429:exon31:c.C6926T:p.S2309F	NA	NA	B	26.7	28.63	1.93465e-52
ERCC6L2	9	98643346	98643346	A	G	case	3360	15	0.005	exonic	ENSG00000182150	nonsynonymous SNV	ERCC6L2:NM_001010895:exon2:c.A275G:p.N92S,ERCC6L2:NM_020207:exon2:c.A275G:p.N92S	NA	NA	B	0.002	13.25	1.61799e-16
ERLIN1	10	101914645	101914645	G	A	control	1883	10	0.005	exonic	ENSG00000107566	nonsynonymous SNV	ERLIN1:NM_001347858:exon9:c.C317T:p.A106V,ERLIN1:NM_001347856:exon10:c.C545T:p.A182V,ERLIN1:NM_006459:exon10:c.C797T:p.A266V,ERLIN1:NM_001100626:exon11:c.C797T:p.A266V,ERLIN1:NM_001347857:exon11:c.C797T:p.A266V,ERLIN1:NM_001347859:exon11:c.C797T:p.A266V,ERLIN1:NM_001347860:exon11:c.C797T:p.A266V,ERLIN1:NM_001347861:exon11:c.C797T:p.A266V	NA	NA	B	23.1	6.49	0.000145614
ETS2	21	40190381	40190381	C	T	case	2034	10	0.005	exonic	ENSG00000157557	stopgain	ETS2:NM_005239:exon7:c.C622T:p.Q208X,ETS2:NM_001256295:exon8:c.C1042T:p.Q348X	NA	NA	0	37	6.9	0.0303212
F5	1	169510190	169510190	T	C	control	3307	13	0.003	exonic	ENSG00000198734	nonsynonymous SNV	F5:NM_000130:exon13:c.A4138G:p.S1380G	NA	NA	B	0.003	6.55	3.92148e-06
FADS1	11	61580094	61580094	C	T	case	2140	9	0.004	exonic	ENSG00000149485	nonsynonymous SNV	FADS1:NM_013402:exon3:c.G533A:p.R178Q	rs757056698	NA	B	7.369	6.57	0.0405956
FAM46C	1	118166651	118166651	G	A	control	2784	12	0.005	exonic	ENSG00000183508	stopgain	FAM46C:NM_017709:exon2:c.G1161A:p.W387X	rs774743199	ID=COSV101033182;OCCURENCE=1(central_nervous_system)	0	41	6.46	0.0121584
FCRL3	1	157668335	157668335	C	T	case	4032	15	0.004	exonic	ENSG00000160856	nonsynonymous SNV	FCRL3:NM_001320333:exon4:c.G137A:p.S46N,FCRL3:NM_052939:exon4:c.G137A:p.S46N	NA	ID=COSV63840390;OCCURENCE=2(endometrium)	B	0.007	8.45	2.88257e-06
FLI1	11	128628163	128628169	ATCAATC	-	control	2147	118	0.052	exonic	ENSG00000151702	frameshift deletion	FLI1:NM_002017:exon2:c.172_178del:p.I58Sfs*2,FLI1:NM_001167681:exon3:c.73_79del:p.I25Sfs*2	NA	NA	NA	NA	230.49	NA
FLNA	X	153590420	153590420	T	C	case	3478	10	0.002	exonic	ENSG00000196924	nonsynonymous SNV	FLNA:NM_001110556:exon19:c.A2753G:p.D918G,FLNA:NM_001456:exon19:c.A2753G:p.D918G	NA	NA	B	12.29	6.58	7.57295e-06
FLNA	X	153599307	153599307	G	A	case	2592	12	0.004	exonic	ENSG00000196924	stopgain	FLNA:NM_001110556:exon2:c.C307T:p.Q103X,FLNA:NM_001456:exon2:c.C307T:p.Q103X	NA	ID=COSV61049931;OCCURENCE=1(central_nervous_system)	0	36	6.81	0.00419631
FLNB	3	58139200	58139200	C	T	case	1416	9	0.006	exonic	ENSG00000136068	nonsynonymous SNV	FLNB:NM_001164319:exon38:c.C6394T:p.R2132W,FLNB:NM_001164318:exon39:c.C6433T:p.R2145W,FLNB:NM_001457:exon39:c.C6466T:p.R2156W,FLNB:NM_001164317:exon40:c.C6559T:p.R2187W	NA	ID=COSV99913464;OCCURENCE=2(stomach)	D	35	6.31	0.00582013
GALNS	16	88907475	88907475	C	T	case	249	9	0.023	exonic	ENSG00000141012	nonsynonymous SNV	GALNS:NM_000512:exon4:c.G347A:p.G116D,GALNS:NM_001323544:exon5:c.G365A:p.G122D	NA	NA	D	26.4	8.67	6.06024e-09
GBP5	1	89732049	89732049	C	T	control	2989	15	0.004	exonic	ENSG00000154451	nonsynonymous SNV	GBP5:NM_001134486:exon6:c.G848A:p.G283D,GBP5:NM_052942:exon7:c.G848A:p.G283D	NA	NA	B	21.6	6.81	0.000158633
GNAS	20	57484420	57484420	C	A	case	3845	99	0.025	exonic	ENSG00000087460	nonsynonymous SNV	GNAS:NM_001077489:exon7:c.C556A:p.R186S,GNAS:NM_080426:exon7:c.C559A:p.R187S,GNAS:NM_000516:exon8:c.C601A:p.R201S,GNAS:NM_001077488:exon8:c.C604A:p.R202S,GNAS:NM_001309840:exon8:c.C424A:p.R142S,GNAS:NM_001309861:exon8:c.C424A:p.R142S,GNAS:NM_080425:exon8:c.C2530A:p.R844S	rs11554273	ID=COSV55670675;OCCURENCE=1(haematopoietic_and_lymphoid_tissue),3(adrenal_gland),2(biliary_tract),1(endometrium),4(small_intestine),5(pituitary),1(liver),1(thyroid),2(bone),2(stomach),9(pancreas),4(large_intestine)	D	35	134.68	1.24403e-175
GNB5	15	52439669	52439669	C	T	control	1051	10	0.008	exonic	ENSG00000069966	nonsynonymous SNV	GNB5:NM_006578:exon4:c.G355A:p.A119T,GNB5:NM_016194:exon6:c.G481A:p.A161T	NA	NA	D	28.1	6.44	0.00012679
GPRASP1	X	101910310	101910310	C	A	case	4620	36	0.008	exonic	ENSG00000198932	nonsynonymous SNV	GPRASP1:NM_001099411:exon3:c.C1469A:p.A490E,GPRASP1:NM_001099410:exon4:c.C1469A:p.A490E,GPRASP1:NM_014710:exon5:c.C1469A:p.A490E,GPRASP1:NM_001184727:exon6:c.C1469A:p.A490E	NA	NA	B	12.28	32.55	5.13407e-58
GYPC	2	127453684	127453684	C	T	case	2425	10	0.004	exonic	ENSG00000136732	nonsynonymous SNV	GYPC:NM_016815:exon3:c.C296T:p.A99V,GYPC:NM_002101:exon4:c.C353T:p.A118V,GYPC:NM_001256584:exon5:c.C290T:p.A97V	NA	NA	B	12.23	7.6	0.000885262
HCST	19	36394268	36394268	C	G	case	830	21	0.027	exonic	ENSG00000126264	nonsynonymous SNV	HCST:NM_001007469:exon2:c.C59G:p.T20R,HCST:NM_014266:exon2:c.C59G:p.T20R	NA	NA	P	21.8	29.39	2.40749e-52
HELLS	10	96354536	96354536	G	A	case	2369	10	0.006	exonic	ENSG00000119969	nonsynonymous SNV	HELLS:NM_001289070:exon17:c.G1879A:p.A627T,HELLS:NM_001289072:exon17:c.G1783A:p.A595T,HELLS:NM_001289073:exon18:c.G1759A:p.A587T,HELLS:NM_001289075:exon18:c.G955A:p.A319T,HELLS:NM_001289068:exon19:c.G2125A:p.A709T,HELLS:NM_001289069:exon19:c.G2077A:p.A693T,HELLS:NM_018063:exon19:c.G2173A:p.A725T,HELLS:NM_001289067:exon20:c.G2311A:p.A771T,HELLS:NM_001289071:exon20:c.G1801A:p.A601T,HELLS:NM_0012890…	NA	NA	P	29.2	8.89	0.000827523
HMGB2	4	174253294	174253294	A	T	control	3332	14	0.003	exonic	ENSG00000164104	nonsynonymous SNV	HMGB2:NM_001130689:exon4:c.T567A:p.D189E,HMGB2:NM_001130688:exon5:c.T567A:p.D189E,HMGB2:NM_002129:exon5:c.T567A:p.D189E	NA	NA	B	13.35	6.56	8.2931e-15
HPS3	3	148880657	148880657	G	T	case	1726	28	0.014	exonic	ENSG00000163755	stopgain	HPS3:NM_001308258:exon12:c.G1978T:p.E660X,HPS3:NM_032383:exon13:c.G2473T:p.E825X	NA	NA	0	37	21.81	6.48288e-42
IDH2	15	90628105	90628105	G	A	case	1135	10	0.008	exonic	ENSG00000182054	nonsynonymous SNV	IDH2:NM_001290114:exon8:c.C824T:p.T275M,IDH2:NM_001289910:exon10:c.C1058T:p.T353M,IDH2:NM_002168:exon10:c.C1214T:p.T405M	NA	ID=COSV51561931;OCCURENCE=1(stomach)	P	26.4	8.75	0.000406392
IGF2R	6	160468274	160468274	G	A	case	3201	17	0.004	exonic	ENSG00000197081	nonsynonymous SNV	IGF2R:NM_000876:exon16:c.G2135A:p.G712D	NA	NA	D	26.4	8.72	8.93954e-07
IGF2R	6	160468274	160468274	G	A	control	1905	14	0.007	exonic	ENSG00000197081	nonsynonymous SNV	IGF2R:NM_000876:exon16:c.G2135A:p.G712D	NA	NA	D	26.4	9.76	1.31114e-06
IGSF8	1	160063722	160063722	C	T	control	1771	11	0.006	exonic	ENSG00000162729	nonsynonymous SNV	IGSF8:NM_001320247:exon3:c.G682A:p.V228M,IGSF8:NM_052868:exon3:c.G682A:p.V228M,IGSF8:NM_001206665:exon4:c.G682A:p.V228M	rs370442247	NA	D	31	7.19	0.0140011
IGSF8	1	160064971	160064971	C	T	control	1465	11	0.007	exonic	ENSG00000162729	nonsynonymous SNV	IGSF8:NM_001320247:exon2:c.G130A:p.A44T,IGSF8:NM_052868:exon2:c.G130A:p.A44T,IGSF8:NM_001206665:exon3:c.G130A:p.A44T	NA	NA	B	3.387	7.85	2.20466e-06
IKZF2	2	213914467	213914467	C	T	control	3198	195	0.06	exonic	ENSG00000030419	nonsynonymous SNV	IKZF2:NM_016260:exon5:c.G544A:p.A182T,IKZF2:NM_001079526:exon6:c.G466A:p.A156T	NA	ID=COSV59581662;OCCURENCE=2(large_intestine)	D	34	279.89	1.63052e-278
IL10RA	11	117860317	117860317	C	T	control	2592	42	0.015	exonic	ENSG00000110324	nonsynonymous SNV	IL10RA:NM_001558:exon3:c.C349T:p.R117C	rs759537444	NA	D	35	52.97	7.95935e-48
IL11RA	9	34658571	34658571	G	A	case	3500	13	0.003	exonic	ENSG00000137070	nonsynonymous SNV	IL11RA:NM_001142784:exon8:c.G701A:p.R234Q	NA	NA	P	23.7	7.1	2.39508e-05
IL18R1	2	103006542	103006542	G	A	case	3408	16	0.004	exonic	ENSG00000115604	nonsynonymous SNV	IL18R1:NM_001282399:exon9:c.G508A:p.V170I,IL18R1:NM_003855:exon9:c.G976A:p.V326I	rs769222530	NA	B	0.002	10.67	5.04296e-05
IL27RA	19	14153355	14153355	C	T	control	2302	9	0.003	exonic	ENSG00000104998	nonsynonymous SNV	IL27RA:NM_004843:exon5:c.C625T:p.R209W	rs768013483	ID=COSV54600471;OCCURENCE=1(cervix)	P	29.6	7.25	0.0492858
IL2RG	X	70328189	70328189	G	A	control	2559	13	0.005	exonic	ENSG00000147168	nonsynonymous SNV	IL2RG:NM_000206:exon7:c.C862T:p.P288S	NA	NA	B	25.9	7.97	0.000434097
INO80	15	41371928	41371928	G	A	control	4467	16	0.003	exonic	ENSG00000128908	stopgain	INO80:NM_017553:exon9:c.C1102T:p.Q368X	NA	NA	0	37	7.51	0.000150218
INTS12	4	106621008	106621008	T	C	control	1555	10	0.006	exonic	ENSG00000138785	nonsynonymous SNV	INTS12:NM_001142471:exon2:c.A155G:p.K52R,INTS12:NM_020395:exon3:c.A155G:p.K52R	NA	NA	D	23.3	8.73	3.22112e-07
IQCB1	3	121500694	121500706	TACGGCACTTCGC	-	control	1834	29	0.015	exonic	ENSG00000173226	frameshift deletion	IQCB1:NM_001023571:exon10:c.895_907del:p.A299Rfs*22,IQCB1:NM_001023570:exon13:c.1294_1306del:p.A432Rfs*22,IQCB1:NM_001319107:exon13:c.1294_1306del:p.A432Rfs*22	NA	NA	NA	NA	47.99	NA
IQCB1	3	121500719	121500721	CGC	-	control	1466	26	0.019	exonic	ENSG00000173226	nonframeshift deletion	IQCB1:NM_001023571:exon10:c.880_882del:p.A294del,IQCB1:NM_001023570:exon13:c.1279_1281del:p.A427del,IQCB1:NM_001319107:exon13:c.1279_1281del:p.A427del	NA	NA	NA	NA	53.99	NA
IQCB1	3	121545005	121545005	G	A	case	2390	11	0.004	exonic	ENSG00000173226	nonsynonymous SNV	IQCB1:NM_001023570:exon5:c.C286T:p.P96S,IQCB1:NM_001023571:exon5:c.C286T:p.P96S,IQCB1:NM_001319107:exon5:c.C286T:p.P96S	NA	NA	D	23	6.64	0.0376872
IRF3	19	50162936	50162936	C	T	case	4251	14	0.003	exonic	ENSG00000126456	nonsynonymous SNV	IRF3:NM_001197128:exon5:c.G434A:p.G145D,IRF3:NM_001197126:exon6:c.G815A:p.G272D,IRF3:NM_001197127:exon6:c.G434A:p.G145D,IRF3:NM_001197124:exon7:c.G872A:p.G291D,IRF3:NM_001197125:exon7:c.G815A:p.G272D,IRF3:NM_001197123:exon8:c.G1148A:p.G383D,IRF3:NM_001571:exon8:c.G1253A:p.G418D	NA	NA	B	10.83	6.83	0.0186612
ITGAL	16	30507597	30507597	-	A	control	597	12	0.023	exonic	ENSG00000005844	frameshift insertion	ITGAL:NM_001114380:exon12:c.1435dupA:p.S479Kfs*30,ITGAL:NM_002209:exon14:c.1684dupA:p.S562Kfs*30	NA	NA	NA	NA	14.99	NA
ITPR3	6	33631596	33631596	A	G	case	2707	15	0.005	exonic	ENSG00000096433	nonsynonymous SNV	ITPR3:NM_002224:exon11:c.A1087G:p.I363V	rs756073975	NA	P	17.91	10.45	1.63764e-15
ITPR3	6	33634984	33634984	C	T	case	1313	35	0.027	exonic	ENSG00000096433	stopgain	ITPR3:NM_002224:exon15:c.C1630T:p.Q544X	NA	NA	0	37	39.16	3.19997e-58
JAK1	1	65323391	65323391	C	T	case	2587	14	0.004	exonic	ENSG00000162434	nonsynonymous SNV	JAK1:NM_001321852:exon10:c.G1406A:p.C469Y,JAK1:NM_001321856:exon10:c.G1406A:p.C469Y,JAK1:NM_001321857:exon10:c.G1406A:p.C469Y,JAK1:NM_002227:exon10:c.G1406A:p.C469Y,JAK1:NM_001320923:exon11:c.G1406A:p.C469Y,JAK1:NM_001321854:exon11:c.G1406A:p.C469Y,JAK1:NM_001321855:exon11:c.G1406A:p.C469Y,JAK1:NM_001321853:exon12:c.G1406A:p.C469Y	NA	ID=COSV61088723;OCCURENCE=1(breast)	D	32	6.74	5.80914e-05
KDM4A	1	44169348	44169348	A	G	case	5414	10	0.002	exonic	ENSG00000066135	nonsynonymous SNV	KDM4A:NM_014663:exon20:c.A2902G:p.T968A	NA	NA	D	22.7	7.64	0.00163054
KDM6A	X	44938490	44938490	A	T	control	790	37	0.048	exonic	ENSG00000147050	nonsynonymous SNV	KDM6A:NM_001291418:exon18:c.A2801T:p.D934V,KDM6A:NM_001291421:exon18:c.A2150T:p.D717V,KDM6A:NM_001291417:exon19:c.A2903T:p.D968V,KDM6A:NM_001291416:exon20:c.A3059T:p.D1020V,KDM6A:NM_021140:exon20:c.A3038T:p.D1013V,KDM6A:NM_001291415:exon21:c.A3194T:p.D1065V	NA	NA	D	27.7	49.47	2.74944e-87
KMT2D	12	49425893	49425893	C	A	case	2360	30	0.013	exonic	ENSG00000167548	nonsynonymous SNV	KMT2D:NM_003482:exon39:c.G12595T:p.A4199S	NA	NA	B	18.69	32.68	1.06502e-54
KMT2D	12	49426507	49426509	TGC	-	control	2620	10	0.003	exonic	ENSG00000167548	nonframeshift deletion	KMT2D:NM_003482:exon39:c.11979_11981del:p.Q3994del	NA	NA	NA	NA	8.17	NA
KPNA1	3	122215343	122215343	T	C	control	4510	9	0.002	exonic	ENSG00000114030	nonsynonymous SNV	KPNA1:NM_002264:exon2:c.A70G:p.M24V	NA	NA	P	23.2	6.58	0.00114097
LIG4	13	108862614	108862614	A	G	control	4680	11	0.002	exonic	ENSG00000174405	nonsynonymous SNV	LIG4:NM_001098268:exon2:c.T1003C:p.Y335H,LIG4:NM_002312:exon2:c.T1003C:p.Y335H,LIG4:NM_001330595:exon3:c.T802C:p.Y268H,LIG4:NM_206937:exon3:c.T1003C:p.Y335H	NA	NA	P	24.6	6.41	0.00157338
LRBA	4	151231524	151231524	C	T	case	3035	29	0.01	exonic	ENSG00000198589	nonsynonymous SNV	LRBA:NM_001199282:exon52:c.G7706A:p.G2569E,LRBA:NM_006726:exon53:c.G7739A:p.G2580E	NA	NA	P	33	29.17	1.04099e-38
LRBA	4	151773450	151773450	C	T	control	3051	13	0.004	exonic	ENSG00000198589	nonsynonymous SNV	LRBA:NM_001199282:exon23:c.G3412A:p.A1138T,LRBA:NM_006726:exon23:c.G3412A:p.A1138T	NA	NA	B	12.43	7.5	0.0039913
LRRC8A	9	131669706	131669706	C	T	case	2000	11	0.005	exonic	ENSG00000136802	nonsynonymous SNV	LRRC8A:NM_001127245:exon2:c.C263T:p.P88L,LRRC8A:NM_001127244:exon3:c.C263T:p.P88L,LRRC8A:NM_019594:exon3:c.C263T:p.P88L	rs200279236	NA	B	5.726	7.17	0.000336113
LY9	1	160786486	160786486	T	G	control	2450	22	0.009	exonic	ENSG00000122224	nonsynonymous SNV	LY9:NM_001261456:exon5:c.T1175G:p.V392G,LY9:NM_002348:exon5:c.T1175G:p.V392G	NA	NA	D	23	23.47	8.52898e-53
LYST	1	235966257	235966257	G	C	control	3081	12	0.004	exonic	ENSG00000143669	stopgain	LYST:NM_000081:exon8:c.C3663G:p.Y1221X,LYST:NM_001301365:exon8:c.C3663G:p.Y1221X	NA	NA	0	36	8.88	1.16576e-18
MAP3K12	12	53875904	53875904	A	G	control	3093	10	0.003	exonic	ENSG00000139625	nonsynonymous SNV	MAP3K12:NM_001193511:exon13:c.T2401C:p.S801P,MAP3K12:NM_006301:exon14:c.T2302C:p.S768P	NA	NA	P	32	6.74	2.94208e-06
MAP3K2	2	128066281	128066281	C	T	control	4410	12	0.003	exonic	ENSG00000169967	nonsynonymous SNV	MAP3K2:NM_006609:exon15:c.G1514A:p.S505N	NA	NA	D	31	6.94	0.0107526
MAP3K7	6	91254292	91254292	C	T	case	1671	36	0.021	exonic	ENSG00000135341	nonsynonymous SNV	MAP3K7:NM_145331:exon12:c.G1270A:p.V424I,MAP3K7:NM_145332:exon12:c.G1270A:p.V424I	NA	NA	B	21.1	36.42	1.55415e-54
MAP4K1	19	39108211	39108215	GCTCC	-	control	1726	14	0.008	exonic	ENSG00000104814	frameshift deletion	MAP4K1:NM_001042600:exon2:c.150_154del:p.M50Ifs*1,MAP4K1:NM_007181:exon2:c.150_154del:p.M50Ifs*1	NA	NA	NA	NA	17.82	NA
MAP4K4	2	102505317	102505317	G	A	case	3130	11	0.003	exonic	ENSG00000071054	nonsynonymous SNV	MAP4K4:NM_001242559:exon29:c.G3556A:p.V1186M,MAP4K4:NM_004834:exon29:c.G3334A:p.V1112M,MAP4K4:NM_001242560:exon30:c.G3544A:p.V1182M,MAP4K4:NM_145686:exon30:c.G3658A:p.V1220M,MAP4K4:NM_145687:exon30:c.G3475A:p.V1159M	NA	NA	D	33	6.83	2.28939e-06
MAPK1	22	22221709	22221714	CCGCCG	-	control	328	9	0.024	exonic	ENSG00000100030	nonframeshift deletion	MAPK1:NM_002745:exon1:c.17_22del:p.A6_A7del,MAPK1:NM_138957:exon1:c.17_22del:p.A6_A7del	NA	ID=COSV53187519;OCCURENCE=1(large_intestine)	NA	NA	12.28	NA
MAPKAPK3	3	50681919	50681919	C	T	control	2152	27	0.011	exonic	ENSG00000114738	nonsynonymous SNV	MAPKAPK3:NM_001243925:exon6:c.C584T:p.T195I,MAPKAPK3:NM_004635:exon6:c.C584T:p.T195I,MAPKAPK3:NM_001243926:exon8:c.C584T:p.T195I	NA	NA	P	23.3	22.93	9.5533e-36
MED1	17	37566153	37566153	C	T	case	4363	13	0.003	exonic	ENSG00000125686	nonsynonymous SNV	MED1:NM_004774:exon17:c.G2321A:p.S774N	NA	NA	P	24.9	6.97	0.0019631
MKL1	22	40816889	40816890	CT	-	control	811	9	0.013	exonic	ENSG00000196588	frameshift deletion	MKL1:NM_001282660:exon7:c.842_843del:p.Q281Pfs*34,MKL1:NM_001318139:exon8:c.947_948del:p.Q316Pfs*34,MKL1:NM_001282661:exon9:c.692_693del:p.Q231Pfs*34,MKL1:NM_001282662:exon10:c.842_843del:p.Q281Pfs*34,MKL1:NM_020831:exon10:c.842_843del:p.Q281Pfs*34	NA	NA	NA	NA	10.52	NA
MKL1	22	40816892	40816892	C	-	control	821	10	0.013	exonic	ENSG00000196588	frameshift deletion	MKL1:NM_001282660:exon7:c.840delG:p.Q280Hfs*56,MKL1:NM_001318139:exon8:c.945delG:p.Q315Hfs*56,MKL1:NM_001282661:exon9:c.690delG:p.Q230Hfs*56,MKL1:NM_001282662:exon10:c.840delG:p.Q280Hfs*56,MKL1:NM_020831:exon10:c.840delG:p.Q280Hfs*56	NA	NA	NA	NA	10.55	NA
MRE11	11	94180406	94180406	C	T	control	3899	13	0.003	exonic	ENSG00000020922	nonsynonymous SNV	MRE11:NM_001330347:exon15:c.G1762A:p.G588R,MRE11:NM_005590:exon15:c.G1762A:p.G588R,MRE11:NM_005591:exon15:c.G1762A:p.G588R	NA	ID=COSV60577645;OCCURENCE=1(lung)	B	23.4	7.72	3.56257e-09
MS4A1	11	60233464	60233464	T	C	control	2027	10	0.005	exonic	ENSG00000156738	nonsynonymous SNV	MS4A1:NM_021950:exon5:c.T407C:p.M136T,MS4A1:NM_152866:exon6:c.T407C:p.M136T	NA	NA	D	23.5	11.77	1.03012e-08
MTOR	1	11188164	11188164	G	A	control	1895	19	0.008	exonic	ENSG00000198793	nonsynonymous SNV	MTOR:NM_004958:exon43:c.C5930T:p.T1977I	NA	ID=COSV63868784;OCCURENCE=1(urinary_tract),2(large_intestine),1(stomach),1(liver),2(kidney),2(endometrium)	D	32	14.9	1.31551e-22
MVK	12	110034312	110034312	C	-	case	1173	10	0.011	exonic	ENSG00000110921	frameshift deletion	MVK:NM_001301182:exon10:c.965delC:p.G324Afs*99,MVK:NM_000431:exon11:c.1121delC:p.G376Afs*99,MVK:NM_001114185:exon11:c.1121delC:p.G376Afs*99	NA	ID=COSV57332107;OCCURENCE=1(NS)	NA	NA	8.21	NA
MX2	21	42771238	42771238	G	A	control	1967	10	0.006	exonic	ENSG00000183486	nonsynonymous SNV	MX2:NM_002463:exon10:c.G1388A:p.G463D	NA	NA	B	0.002	6.7	0.028657
MYH9	22	36700101	36700101	A	G	case	2627	12	0.004	exonic	ENSG00000100345	nonsynonymous SNV	MYH9:NM_002473:exon19:c.T2330C:p.L777P	NA	NA	P	31	6.84	3.74235e-06
NBEAL2	3	47030855	47030855	C	T	control	2030	15	0.007	exonic	ENSG00000160796	nonsynonymous SNV	NBEAL2:NM_015175:exon5:c.C457T:p.R153W	rs866959953	ID=COSV52763744;OCCURENCE=1(central_nervous_system),1(kidney)	D	34	11.23	0.000390198
NBEAL2	3	47044740	47044740	A	-	control	1067	15	0.013	exonic	ENSG00000160796	frameshift deletion	NBEAL2:NM_015175:exon35:c.5661delA:p.E1889Sfs*40	NA	ID=COSV52763353;OCCURENCE=1(large_intestine)	NA	NA	6.79	NA
NBN	8	90982646	90982646	A	G	case	4403	9	0.002	exonic	ENSG00000104320	nonsynonymous SNV	NBN:NM_002485:exon7:c.T842C:p.L281S,NBN:NM_001024688:exon8:c.T596C:p.L199S	NA	NA	B	10.78	6.5	0.000515681
NCKAP1L	12	54910705	54910705	C	T	case	3877	14	0.003	exonic	ENSG00000123338	stopgain	NCKAP1L:NM_001184976:exon11:c.C874T:p.Q292X,NCKAP1L:NM_005337:exon11:c.C1024T:p.Q342X	NA	ID=COSV53212545;OCCURENCE=1(endometrium)	0	36	6.92	0.000862792
NCKAP1L	12	54922056	54922056	G	A	case	1762	10	0.006	exonic	ENSG00000123338	nonsynonymous SNV	NCKAP1L:NM_001184976:exon22:c.G2251A:p.A751T,NCKAP1L:NM_005337:exon22:c.G2401A:p.A801T	NA	NA	D	26.2	6.89	0.00491625
NCOR2	12	124821388	124821388	G	A	case	1322	8	0.005	exonic	ENSG00000196498	nonsynonymous SNV	NCOR2:NM_001077261:exon39:c.C5996T:p.P1999L,NCOR2:NM_001206654:exon39:c.C5996T:p.P1999L,NCOR2:NM_006312:exon40:c.C6026T:p.P2009L	rs781004006	NA	B	23.9	6.6	0.010336
NEU1	6	31829883	31829883	A	G	case	6328	11	0.002	exonic	ENSG00000204386	nonsynonymous SNV	NEU1:NM_000434:exon2:c.T245C:p.I82T	NA	NA	P	28.5	6.44	7.946e-05
NF1	17	29496994	29496994	A	G	case	1939	9	0.006	exonic	ENSG00000196712	nonsynonymous SNV	NF1:NM_000267:exon5:c.A565G:p.K189E,NF1:NM_001042492:exon5:c.A565G:p.K189E,NF1:NM_001128147:exon5:c.A565G:p.K189E	NA	NA	D	25.9	11.74	5.35012e-08
NF1	17	29663731	29663731	G	A	case	4995	12	0.003	exonic	ENSG00000196712	nonsynonymous SNV	NF1:NM_000267:exon41:c.G6163A:p.D2055N,NF1:NM_001042492:exon42:c.G6226A:p.D2076N	NA	NA	D	24.9	9.24	4.34579e-08
NFAT5	16	69687228	69687236	AGATAGTTG	-	control	3745	10	0.003	exonic	ENSG00000102908	nonframeshift deletion	NFAT5:NM_006599:exon4:c.848_856del:p.K283_V286delinsI,NFAT5:NM_001113178:exon5:c.902_910del:p.K301_V304delinsI,NFAT5:NM_138713:exon5:c.902_910del:p.K301_V304delinsI,NFAT5:NM_173214:exon5:c.620_628del:p.K207_V210delinsI,NFAT5:NM_173215:exon5:c.620_628del:p.K207_V210delinsI,NFAT5:NM_138714:exon6:c.620_628del:p.K207_V210delinsI	NA	NA	NA	NA	10.45	NA
NFE2L2	2	178095763	178095763	A	T	control	2494	24	0.007	exonic	ENSG00000116044	nonsynonymous SNV	NFE2L2:NM_001313902:exon4:c.T1478A:p.V493E,NFE2L2:NM_001145412:exon5:c.T1520A:p.V507E,NFE2L2:NM_001145413:exon5:c.T1499A:p.V500E,NFE2L2:NM_001313900:exon5:c.T1520A:p.V507E,NFE2L2:NM_001313901:exon5:c.T1520A:p.V507E,NFE2L2:NM_001313903:exon5:c.T1349A:p.V450E,NFE2L2:NM_001313904:exon5:c.T1268A:p.V423E,NFE2L2:NM_006164:exon5:c.T1568A:p.V523E	NA	NA	D	27.3	14.61	1.75718e-37
NLK	17	26369967	26369967	C	G	control	1214	13	0.01	exonic	ENSG00000087095	nonsynonymous SNV	NLK:NM_016231:exon1:c.C68G:p.A23G	NA	NA	B	23.4	12.1	2.14458e-24
NOTCH1	9	139396503	139396503	C	T	control	1574	12	0.009	exonic	ENSG00000148400	nonsynonymous SNV	NOTCH1:NM_017617:exon29:c.G5422A:p.D1808N	rs571739078	ID=COSV53039721;OCCURENCE=1(stomach),1(prostate)	B	24.4	14.13	1.46258e-07
NPEPPS	17	45689885	45689885	A	G	case	3452	12	0.003	exonic	ENSG00000141279	nonsynonymous SNV	NPEPPS:NM_006310:exon18:c.A2155G:p.K719E,NPEPPS:NM_001330257:exon19:c.A2143G:p.K715E	NA	NA	B	16.18	9.94	7.00298e-10
OTUB1	11	63756130	63756130	C	T	case	781	8	0.01	exonic	ENSG00000167770	nonsynonymous SNV	OTUB1:NM_017670:exon3:c.C125T:p.A42V	NA	NA	P	33	6.38	0.000171506
P2RY10	X	78216462	78216462	G	A	control	2385	219	0.086	exonic	ENSG00000078589	nonsynonymous SNV	P2RY10:NM_198333:exon2:c.G445A:p.D149N,P2RY10:NM_001324218:exon3:c.G445A:p.D149N,P2RY10:NM_001324221:exon3:c.G496A:p.D166N,P2RY10:NM_001324225:exon4:c.G520A:p.D174N,P2RY10:NM_014499:exon4:c.G445A:p.D149N	NA	ID=COSV50681042;OCCURENCE=3(skin)	D	23.2	340.43	0
PAFAH1B1	17	2577512	2577512	A	G	case	1709	10	0.006	exonic	ENSG00000007168	nonsynonymous SNV	PAFAH1B1:NM_000430:exon8:c.A830G:p.H277R	NA	NA	D	26.1	7.04	2.94339e-09
PDE3B	11	14665992	14665992	G	A	control	1353	9	0.005	exonic	ENSG00000152270	nonsynonymous SNV	PDE3B:NM_000922:exon1:c.G371A:p.S124N	NA	NA	P	26.5	6.63	0.000133965
PDE3B	11	14666184	14666184	C	T	control	937	9	0.009	exonic	ENSG00000152270	nonsynonymous SNV	PDE3B:NM_000922:exon1:c.C563T:p.T188M	NA	NA	B	14.77	10.43	0.00316888
PIAS3	1	145578714	145578714	A	G	case	3723	28	0.007	exonic	ENSG00000131788	nonsynonymous SNV	PIAS3:NM_006099:exon3:c.A520G:p.T174A	NA	NA	0	0	31.19	3.24515e-37
PIAS3	1	145581192	145581192	A	C	control	1496	12	0.007	exonic	ENSG00000131788	nonsynonymous SNV	PIAS3:NM_006099:exon8:c.A921C:p.K307N	NA	NA	NA	NA	12.22	7.71687e-29
PIEZO1	16	88782351	88782351	C	T	case	773	11	0.012	exonic	ENSG00000103335	nonsynonymous SNV	PIEZO1:NM_001142864:exon50:c.G7306A:p.A2436T	NA	NA	P	26.8	8.83	2.75353e-07
PIK3CB	3	138374295	138374295	C	T	control	4972	22	0.004	exonic	ENSG00000051382	nonsynonymous SNV	PIK3CB:NM_001256045:exon13:c.G1685A:p.R562K,PIK3CB:NM_006219:exon22:c.G3149A:p.R1050K	NA	NA	B	18	16.65	2.88161e-21
PIK3CG	7	106509549	106509549	T	C	case	2899	10	0.004	exonic	ENSG00000105851	nonsynonymous SNV	PIK3CG:NM_001282426:exon2:c.T1543C:p.S515P,PIK3CG:NM_001282427:exon2:c.T1543C:p.S515P,PIK3CG:NM_002649:exon2:c.T1543C:p.S515P	NA	ID=COSV63250061;OCCURENCE=1(large_intestine)	B	22.5	11.53	6.85552e-06
PLCG1	20	39802816	39802816	G	A	control	1443	12	0.007	exonic	ENSG00000124181	nonsynonymous SNV	PLCG1:NM_002660:exon31:c.G3698A:p.G1233D,PLCG1:NM_182811:exon31:c.G3695A:p.G1232D	NA	NA	B	8.793	8.81	6.95578e-06
PLEC	8	144991630	144991630	G	A	control	3742	12	0.003	exonic	ENSG00000178209	nonsynonymous SNV	PLEC:NM_201378:exon32:c.C12317T:p.P4106L,PLEC:NM_201379:exon32:c.C12293T:p.P4098L,PLEC:NM_201380:exon32:c.C12770T:p.P4257L,PLEC:NM_201381:exon32:c.C12263T:p.P4088L,PLEC:NM_201382:exon32:c.C12359T:p.P4120L,PLEC:NM_201383:exon32:c.C12371T:p.P4124L,PLEC:NM_201384:exon32:c.C12359T:p.P4120L,PLEC:NM_000445:exon33:c.C12440T:p.P4147L	rs782599720	ID=COSV59608563;OCCURENCE=2(urinary_tract)	B	14.77	7	0.00207659
PLEC	8	144991885	144991885	A	G	control	2241	9	0.004	exonic	ENSG00000178209	nonsynonymous SNV	PLEC:NM_201378:exon32:c.T12062C:p.L4021P,PLEC:NM_201379:exon32:c.T12038C:p.L4013P,PLEC:NM_201380:exon32:c.T12515C:p.L4172P,PLEC:NM_201381:exon32:c.T12008C:p.L4003P,PLEC:NM_201382:exon32:c.T12104C:p.L4035P,PLEC:NM_201383:exon32:c.T12116C:p.L4039P,PLEC:NM_201384:exon32:c.T12104C:p.L4035P,PLEC:NM_000445:exon33:c.T12185C:p.L4062P	NA	ID=COSV59669242;OCCURENCE=1(large_intestine)	D	23.1	6.76	0.00562463
POLE	12	133238231	133238231	G	A	control	1792	10	0.005	exonic	ENSG00000177084	nonsynonymous SNV	POLE:NM_006231:exon24:c.C2746T:p.P916S	NA	ID=COSV100265485;OCCURENCE=1(large_intestine)	B	21.4	8.53	0.0321995
PPP3CA	4	101947059	101947059	G	C	case	1237	7	0.007	exonic	ENSG00000138814	nonsynonymous SNV	PPP3CA:NM_001130692:exon12:c.C1373G:p.T458R,PPP3CA:NM_001130691:exon13:c.C1499G:p.T500R,PPP3CA:NM_000944:exon14:c.C1529G:p.T510R	NA	NA	D	24.1	7.21	2.30741e-09
PPP3CA	4	101947155	101947155	C	T	case	4103	14	0.003	exonic	ENSG00000138814	nonsynonymous SNV	PPP3CA:NM_001130692:exon12:c.G1277A:p.R426Q,PPP3CA:NM_001130691:exon13:c.G1403A:p.R468Q,PPP3CA:NM_000944:exon14:c.G1433A:p.R478Q	rs368195162	ID=COSV59930915;OCCURENCE=1(oesophagus)	B	22.9	8.69	4.66673e-05
PPP5C	19	46857205	46857205	G	A	control	2496	12	0.004	exonic	ENSG00000011485	nonsynonymous SNV	PPP5C:NM_001204284:exon2:c.G322A:p.A108T,PPP5C:NM_006247:exon2:c.G322A:p.A108T	NA	NA	D	28	6.55	0.0036922
PRDM1	6	106547403	106547403	G	A	case	1813	9	0.004	exonic	ENSG00000057657	nonsynonymous SNV	PRDM1:NM_182907:exon2:c.G238A:p.G80R,PRDM1:NM_001198:exon4:c.G640A:p.G214R	NA	NA	B	24.2	6.41	0.00397822
PRRC2A	6	31601741	31601741	C	T	control	3397	13	0.003	exonic	ENSG00000204469	nonsynonymous SNV	PRRC2A:NM_004638:exon18:c.C4694T:p.P1565L,PRRC2A:NM_080686:exon18:c.C4694T:p.P1565L	NA	NA	B	23.6	10.2	5.24597e-10
PSAP	10	73587859	73587859	G	A	control	3568	13	0.003	exonic	ENSG00000197746	nonsynonymous SNV	PSAP:NM_001042465:exon6:c.C632T:p.A211V,PSAP:NM_001042466:exon6:c.C632T:p.A211V,PSAP:NM_002778:exon6:c.C632T:p.A211V	NA	NA	B	23.9	6.56	8.44657e-06
PTEN	10	89717675	89717675	C	G	control	4220	14	0.003	exonic	ENSG00000171862	nonsynonymous SNV	PTEN:NM_000314:exon7:c.C700G:p.R234G,PTEN:NM_001304718:exon7:c.C109G:p.R37G,PTEN:NM_001304717:exon8:c.C1219G:p.R407G	NA	ID=COSV64305690;OCCURENCE=2(haematopoietic_and_lymphoid_tissue)	P	23.2	14.03	2.08942e-20
PTEN	10	89717676	89717676	-	GTAGGT	control	4220	13	0.003	exonic	ENSG00000171862	stopgain	PTEN:NM_000314:exon7:c.701_702insGTAGGT:p.E235_V403del,PTEN:NM_001304718:exon7:c.110_111insGTAGGT:p.E38_V206del,PTEN:NM_001304717:exon8:c.1220_1221insGTAGGT:p.E408_V576del	NA	NA	NA	NA	14.07	NA
PUS1	12	132425852	132425852	C	T	control	2951	13	0.004	exonic	ENSG00000177192	nonsynonymous SNV	PUS1:NM_001002019:exon5:c.C476T:p.T159M,PUS1:NM_001002020:exon5:c.C476T:p.T159M,PUS1:NM_025215:exon5:c.C560T:p.T187M	NA	NA	D	26.6	8.81	0.0305885
RAD50	5	131923674	131923674	T	C	control	2694	12	0.004	exonic	ENSG00000113522	nonsynonymous SNV	RAD50:NM_005732:exon7:c.T944C:p.V315A	NA	NA	P	23.3	12.16	4.09567e-10
RAP1B	12	69047907	69047907	A	C	control	1624	19	0.015	exonic	ENSG00000127314	nonsynonymous SNV	RAP1B:NM_001251917:exon3:c.A73C:p.M25L,RAP1B:NM_001251918:exon3:c.A73C:p.M25L,RAP1B:NM_001251921:exon4:c.A142C:p.M48L,RAP1B:NM_001010942:exon5:c.A199C:p.M67L,RAP1B:NM_015646:exon5:c.A199C:p.M67L	NA	NA	B	20.7	11.61	8.00183e-53
RAPGEF2	4	160268126	160268126	C	T	control	2531	12	0.005	exonic	ENSG00000109756	nonsynonymous SNV	RAPGEF2:NM_001351727:exon19:c.C3205T:p.P1069S,RAPGEF2:NM_001351728:exon19:c.C3205T:p.P1069S,RAPGEF2:NM_014247:exon19:c.C3205T:p.P1069S,RAPGEF2:NM_001351725:exon22:c.C3340T:p.P1114S,RAPGEF2:NM_001351726:exon22:c.C3340T:p.P1114S,RAPGEF2:NM_001351724:exon25:c.C3688T:p.P1230S	NA	NA	B	15.7	7.5	0.00402994
RASGRF2	5	80408620	80408620	T	C	case	4629	16	0.003	exonic	ENSG00000113319	nonsynonymous SNV	RASGRF2:NM_006909:exon14:c.T2030C:p.V677A	NA	NA	B	18.25	9.51	9.91714e-14
RECQL4	8	145741590	145741590	C	T	control	2113	12	0.005	exonic	ENSG00000160957	nonsynonymous SNV	RECQL4:NM_004260:exon5:c.G913A:p.A305T	NA	NA	B	12.64	7.63	0.00200637
RFX5	1	151315386	151315386	G	A	control	1684	11	0.006	exonic	ENSG00000143390	nonsynonymous SNV	RFX5:NM_000449:exon11:c.C1127T:p.A376V,RFX5:NM_001025603:exon11:c.C1127T:p.A376V	NA	NA	B	17.45	6.43	0.000388371
RFX5	1	151316303	151316303	G	A	case	1665	13	0.007	exonic	ENSG00000143390	nonsynonymous SNV	RFX5:NM_000449:exon9:c.C611T:p.A204V,RFX5:NM_001025603:exon9:c.C611T:p.A204V	NA	ID=COSV51840266;OCCURENCE=1(large_intestine),1(stomach),1(prostate)	D	33	8.52	0.000659635
RNASEH2A	19	12921135	12921135	C	T	control	3128	13	0.004	exonic	ENSG00000104889	nonsynonymous SNV	RNASEH2A:NM_006397:exon6:c.C554T:p.A185V	NA	NA	B	25.2	6.9	0.00751811
RNF135	17	29311719	29311719	C	T	case	1613	12	0.006	exonic	ENSG00000181481	stopgain	RNF135:NM_001184992:exon2:c.C457T:p.Q153X,RNF135:NM_032322:exon2:c.C457T:p.Q153X,RNF135:NM_197939:exon2:c.C457T:p.Q153X	NA	NA	0	37	7.15	3.56379e-05
RRAGB	X	55782305	55782305	G	A	control	1585	19	0.011	exonic	ENSG00000083750	nonsynonymous SNV	RRAGB:NM_006064:exon8:c.G767A:p.R256H,RRAGB:NM_016656:exon9:c.G851A:p.R284H	rs373195402	ID=COSV53328689;OCCURENCE=1(large_intestine)	B	22.8	20.34	7.9263e-14
SF3A1	22	30737832	30737832	C	T	case	2430	12	0.005	exonic	ENSG00000099995	nonsynonymous SNV	SF3A1:NM_005877:exon7:c.G920A:p.R307Q	NA	NA	D	27.8	7.06	5.2137e-05
SF3B1	2	198267324	198267324	G	A	control	1453	10	0.006	exonic	ENSG00000115524	nonsynonymous SNV	SF3B1:NM_012433:exon14:c.C2033T:p.A678V	NA	NA	D	31	6.32	0.00212297
SIGIRR	11	407509	407509	C	T	case	2495	14	0.006	exonic	ENSG00000185187	nonsynonymous SNV	SIGIRR:NM_001135053:exon6:c.G541A:p.V181M,SIGIRR:NM_001135054:exon6:c.G541A:p.V181M,SIGIRR:NM_021805:exon6:c.G541A:p.V181M	NA	NA	B	25.5	13.07	0.000677317
SKIV2L	6	31930249	31930249	C	G	case	6269	18	0.003	exonic	ENSG00000204351	nonsynonymous SNV	SKIV2L:NM_006929:exon11:c.C1098G:p.S366R	NA	NA	D	26.7	16.2	7.30139e-25
SMARCA2	9	2039567	2039567	C	T	case	1892	11	0.006	exonic	ENSG00000080503	nonsynonymous SNV	SMARCA2:NM_001289396:exon4:c.C457T:p.P153S,SMARCA2:NM_001289397:exon4:c.C457T:p.P153S,SMARCA2:NM_003070:exon4:c.C457T:p.P153S,SMARCA2:NM_139045:exon4:c.C457T:p.P153S	NA	NA	B	23.7	10.05	0.00586808
SMARCA2	9	2039790	2039791	AG	-	control	742	8	0.012	exonic	ENSG00000080503	frameshift deletion	SMARCA2:NM_001289396:exon4:c.680_681del:p.Q227Pfs*30,SMARCA2:NM_001289397:exon4:c.680_681del:p.Q227Pfs*30,SMARCA2:NM_003070:exon4:c.680_681del:p.Q227Pfs*30,SMARCA2:NM_139045:exon4:c.680_681del:p.Q227Pfs*30	rs796266636	NA	NA	NA	8.72	NA
SMARCA2	9	2039793	2039793	A	-	control	750	8	0.013	exonic	ENSG00000080503	frameshift deletion	SMARCA2:NM_001289396:exon4:c.683delA:p.Q228Rfs*41,SMARCA2:NM_001289397:exon4:c.683delA:p.Q228Rfs*41,SMARCA2:NM_003070:exon4:c.683delA:p.Q228Rfs*41,SMARCA2:NM_139045:exon4:c.683delA:p.Q228Rfs*41	rs757850599	NA	NA	NA	8.83	NA
SMARCA2	9	2054647	2054647	G	A	case	3465	13	0.004	exonic	ENSG00000080503	nonsynonymous SNV	SMARCA2:NM_001289396:exon6:c.G1097A:p.G366D,SMARCA2:NM_001289397:exon6:c.G1097A:p.G366D,SMARCA2:NM_003070:exon6:c.G1097A:p.G366D,SMARCA2:NM_139045:exon6:c.G1097A:p.G366D	NA	NA	D	25.7	6.37	0.0179211
SMARCA2	9	2191319	2191319	G	T	control	1791	13	0.008	exonic	ENSG00000080503	nonsynonymous SNV	SMARCA2:NM_001289398:exon6:c.G622T:p.D208Y,SMARCA2:NM_001289399:exon7:c.G706T:p.D236Y,SMARCA2:NM_001289400:exon7:c.G712T:p.D238Y,SMARCA2:NM_001289397:exon32:c.G4420T:p.D1474Y,SMARCA2:NM_139045:exon32:c.G4594T:p.D1532Y,SMARCA2:NM_001289396:exon33:c.G4648T:p.D1550Y,SMARCA2:NM_003070:exon33:c.G4648T:p.D1550Y	NA	NA	B	24.4	7.9	5.9182e-15
SOCS1	16	11348891	11348891	-	TTCCT	case	1004	32	0.036	exonic	ENSG00000185338	frameshift insertion	SOCS1:NM_003745:exon2:c.444_445insAGGAA:p.E149Rfs*57	NA	NA	NA	NA	75.12	NA
SOCS1	16	11348892	11348892	G	C	case	1030	36	0.034	exonic	ENSG00000185338	nonsynonymous SNV	SOCS1:NM_003745:exon2:c.C444G:p.F148L	rs768393197	ID=COSV59661929;OCCURENCE=1(upper_aerodigestive_tract)	B	23.2	70.48	2.64924e-91
SOCS1	16	11349039	11349047	GCCCACGGG	-	control	624	34	0.046	exonic	ENSG00000185338	nonframeshift deletion	SOCS1:NM_003745:exon2:c.289_297del:p.P97_G99del	NA	NA	NA	NA	57.48	NA
STAT3	17	40474420	40474420	C	A	case	3886	16	0.005	exonic	ENSG00000168610	nonsynonymous SNV	STAT3:NM_003150:exon21:c.G1981T:p.D661Y,STAT3:NM_139276:exon21:c.G1981T:p.D661Y,STAT3:NM_213662:exon21:c.G1981T:p.D661Y	rs747639500	ID=COSV52882933;OCCURENCE=67(haematopoietic_and_lymphoid_tissue),1(cervix),1(stomach)	D	34	10.96	7.68174e-19
STAT3	17	40474482	40474482	T	A	control	2935	57	0.019	exonic	ENSG00000168610	nonsynonymous SNV	STAT3:NM_003150:exon21:c.A1919T:p.Y640F,STAT3:NM_139276:exon21:c.A1919T:p.Y640F,STAT3:NM_213662:exon21:c.A1919T:p.Y640F	rs769031989	ID=COSV52882807;OCCURENCE=81(haematopoietic_and_lymphoid_tissue),6(liver)	D	24.2	64.1	8.38658e-113
STAT3	17	40475068	40475068	G	C	case	1631	8	0.004	exonic	ENSG00000168610	nonsynonymous SNV	STAT3:NM_003150:exon20:c.C1842G:p.S614R,STAT3:NM_139276:exon20:c.C1842G:p.S614R,STAT3:NM_213662:exon20:c.C1842G:p.S614R	NA	ID=COSV52882793;OCCURENCE=17(haematopoietic_and_lymphoid_tissue)	D	25.5	8.19	2.47061e-10
STAT3	17	40475123	40475123	G	A	control	2054	10	0.004	exonic	ENSG00000168610	nonsynonymous SNV	STAT3:NM_003150:exon20:c.C1787T:p.A596V,STAT3:NM_139276:exon20:c.C1787T:p.A596V,STAT3:NM_213662:exon20:c.C1787T:p.A596V	NA	NA	B	23.6	6.84	0.0399682
STAT3	17	40481576	40481576	T	C	control	4025	44	0.011	exonic	ENSG00000168610	nonsynonymous SNV	STAT3:NM_003150:exon13:c.A1229G:p.H410R,STAT3:NM_139276:exon13:c.A1229G:p.H410R,STAT3:NM_213662:exon13:c.A1229G:p.H410R	NA	ID=COSV52885189;OCCURENCE=2(liver),1(breast),1(haematopoietic_and_lymphoid_tissue)	P	26.6	41.83	4.84006e-68
STAT3	17	40486032	40486032	C	A	control	4553	20	0.005	exonic	ENSG00000168610	nonsynonymous SNV	STAT3:NM_003150:exon9:c.G833T:p.R278L,STAT3:NM_139276:exon9:c.G833T:p.R278L,STAT3:NM_213662:exon9:c.G833T:p.R278L	NA	NA	D	35	19.99	7.04285e-26
STAT5A	17	40456570	40456570	C	T	control	1501	12	0.006	exonic	ENSG00000126561	nonsynonymous SNV	STAT5A:NM_001288719:exon10:c.C1190T:p.A397V,STAT5A:NM_001288718:exon11:c.C1280T:p.A427V,STAT5A:NM_001288720:exon11:c.C1280T:p.A427V,STAT5A:NM_003152:exon12:c.C1280T:p.A427V	NA	NA	B	25.8	8.14	2.43973e-08
TAB3	X	30873243	30873245	GGC	-	case	1145	15	0.015	exonic	ENSG00000157625	nonframeshift deletion	TAB3:NM_152787:exon6:c.537_539del:p.P182del	NA	NA	NA	NA	24.42	NA
TAB3	X	30873243	30873245	GGC	-	control	2959	13	0.004	exonic	ENSG00000157625	nonframeshift deletion	TAB3:NM_152787:exon6:c.537_539del:p.P182del	NA	NA	NA	NA	18.86	NA
TAPBP	6	33272804	33272804	T	C	case	5892	10	0.002	exonic	ENSG00000231925	nonsynonymous SNV	TAPBP:NM_172209:exon3:c.A569G:p.Y190C,TAPBP:NM_003190:exon4:c.A830G:p.Y277C,TAPBP:NM_172208:exon4:c.A830G:p.Y277C	NA	NA	D	25.4	6.71	0.000470166
TBK1	12	64878280	64878280	-	T	control	1308	22	0.018	splicing	ENSG00000183735	NA	NA	NA	NA	NA	NA	31.1	NA
TBX21	17	45821640	45821640	C	T	control	2605	13	0.004	exonic	ENSG00000073861	nonsynonymous SNV	TBX21:NM_013351:exon4:c.C848T:p.A283V	NA	NA	B	22.2	7.27	0.002158
TCIRG1	11	67818121	67818121	C	T	case	2655	15	0.005	exonic	ENSG00000110719	nonsynonymous SNV	TCIRG1:NM_006053:exon14:c.C1756T:p.R586W,TCIRG1:NM_001351059:exon18:c.C1510T:p.R504W,TCIRG1:NM_006019:exon19:c.C2404T:p.R802W	NA	NA	D	34	11.82	0.011136
TGFBI	5	135398886	135398886	C	A	control	3095	206	0.065	exonic	ENSG00000120708	nonsynonymous SNV	TGFBI:NM_000358:exon17:c.C2023A:p.Q675K	NA	ID=COSV59351792;OCCURENCE=1(lung)	B	14.46	316.67	0
TICAM1	19	4818364	4818364	G	C	control	1173	8	0.006	exonic	ENSG00000127666	nonsynonymous SNV	TICAM1:NM_182919:exon2:c.C26G:p.P9R	NA	NA	B	0.002	7.45	3.87253e-13
TIRAP	11	126162672	126162672	C	T	case	1180	13	0.009	exonic	ENSG00000150455	nonsynonymous SNV	TIRAP:NM_001318776:exon4:c.C368T:p.A123V,TIRAP:NM_001318777:exon4:c.C368T:p.A123V,TIRAP:NM_001039661:exon5:c.C368T:p.A123V,TIRAP:NM_148910:exon5:c.C368T:p.A123V	NA	NA	P	22.7	8.55	1.06901e-08
TMC8	17	76129533	76129533	C	T	case	1725	11	0.006	exonic	ENSG00000167895	nonsynonymous SNV	TMC8:NM_152468:exon6:c.C578T:p.P193L	NA	NA	P	11.71	9.32	8.51147e-05
TNFAIP3	6	138192629	138192630	GT	-	case	2536	8	0.004	exonic	ENSG00000118503	frameshift deletion	TNFAIP3:NM_001270507:exon2:c.265_266del:p.V89Pfs*10,TNFAIP3:NM_001270508:exon2:c.265_266del:p.V89Pfs*10,TNFAIP3:NM_006290:exon2:c.265_266del:p.V89Pfs*10	NA	NA	NA	NA	10.02	NA
TNFAIP3	6	138200075	138200082	GCCACAAC	-	control	1671	8	0.005	exonic	ENSG00000118503	frameshift deletion	TNFAIP3:NM_001270507:exon7:c.1493_1500del:p.H499Pfs*31,TNFAIP3:NM_001270508:exon7:c.1493_1500del:p.H499Pfs*31,TNFAIP3:NM_006290:exon7:c.1493_1500del:p.H499Pfs*31	NA	NA	NA	NA	12.24	NA
TOLLIP	11	1309894	1309894	T	C	control	1970	12	0.005	exonic	ENSG00000078902	nonsynonymous SNV	TOLLIP:NM_001318512:exon3:c.A329G:p.D110G,TOLLIP:NM_001318516:exon3:c.A296G:p.D99G,TOLLIP:NM_001318514:exon4:c.A272G:p.D91G,TOLLIP:NM_019009:exon4:c.A479G:p.D160G	NA	NA	D	22.8	8.32	6.28848e-11
TONSL	8	145665563	145665563	G	A	case	794	9	0.01	exonic	ENSG00000160949	stopgain	TONSL:NM_013432:exon11:c.C1321T:p.Q441X	rs752261096	NA	0	37	6.41	6.48043e-05
TRAF3	14	103371814	103371814	A	G	control	4808	12	0.002	exonic	ENSG00000131323	nonsynonymous SNV	TRAF3:NM_001199427:exon8:c.A1151G:p.K384R,TRAF3:NM_003300:exon11:c.A1400G:p.K467R,TRAF3:NM_145726:exon11:c.A1325G:p.K442R,TRAF3:NM_145725:exon12:c.A1400G:p.K467R	NA	NA	P	20.3	7.33	7.49726e-05
TRAF6	11	36518675	36518675	C	T	case	2722	13	0.005	exonic	ENSG00000175104	nonsynonymous SNV	TRAF6:NM_004620:exon4:c.G589A:p.A197T,TRAF6:NM_145803:exon5:c.G589A:p.A197T	NA	NA	B	16.24	7.01	0.00233475
TRIB2	2	12858603	12858603	G	A	control	2348	11	0.005	exonic	ENSG00000071575	nonsynonymous SNV	TRIB2:NM_021643:exon1:c.G170A:p.C57Y	NA	NA	B	13.14	8.02	0.00572596
TRIM62	1	33623907	33623907	G	A	control	3088	13	0.004	exonic	ENSG00000116525	nonsynonymous SNV	TRIM62:NM_001330483:exon4:c.C461T:p.T154I,TRIM62:NM_018207:exon4:c.C824T:p.T275I	NA	NA	B	17.67	8.85	3.17152e-09
TRPV2	17	16321078	16321078	T	G	case	1537	8	0.005	exonic	ENSG00000187688	nonsynonymous SNV	TRPV2:NM_016113:exon2:c.T96G:p.F32L	NA	NA	B	0.001	7.14	2.28957e-12
TRPV2	17	16321078	16321078	T	G	control	2628	13	0.004	exonic	ENSG00000187688	nonsynonymous SNV	TRPV2:NM_016113:exon2:c.T96G:p.F32L	NA	NA	B	0.001	7.65	9.45507e-21
TSC2	16	2122923	2122923	C	T	control	1876	12	0.006	exonic	ENSG00000103197	nonsynonymous SNV	TSC2:NM_001318831:exon18:c.C1694T:p.A565V,TSC2:NM_001318827:exon20:c.C2183T:p.A728V,TSC2:NM_001318829:exon20:c.C2147T:p.A716V,TSC2:NM_000548:exon21:c.C2294T:p.A765V,TSC2:NM_001077183:exon21:c.C2294T:p.A765V,TSC2:NM_001114382:exon21:c.C2294T:p.A765V,TSC2:NM_001318832:exon21:c.C2327T:p.A776V	NA	NA	D	22.4	8.34	0.000144513
TTC7A	2	47300926	47300926	A	C	control	908	16	0.014	exonic	ENSG00000068724	nonsynonymous SNV	TTC7A:NM_001288955:exon19:c.A1379C:p.E460A,TTC7A:NM_020458:exon20:c.A2441C:p.E814A,TTC7A:NM_001288951:exon21:c.A2513C:p.E838A,TTC7A:NM_001288953:exon21:c.A2339C:p.E780A	NA	NA	B	21.2	13.86	6.46333e-42
TYK2	19	10475640	10475640	C	T	control	1916	10	0.005	exonic	ENSG00000105397	nonsynonymous SNV	TYK2:NM_003331:exon8:c.G1096A:p.A366T	NA	NA	B	4.793	6.52	0.0484648
U2AF2	19	56180097	56180097	C	T	control	2570	13	0.004	exonic	ENSG00000063244	nonsynonymous SNV	U2AF2:NM_001012478:exon9:c.C884T:p.A295V,U2AF2:NM_007279:exon9:c.C884T:p.A295V	NA	NA	B	23.2	8.68	0.000743757
UNG	12	109536357	109536357	C	T	control	1316	127	0.082	exonic	ENSG00000076248	nonsynonymous SNV	UNG:NM_003362:exon1:c.C226T:p.L76F,UNG:NM_080911:exon2:c.C253T:p.L85F	NA	NA	D	31	167.75	3.09928e-305
VAV1	19	6829915	6829915	C	T	control	1679	11	0.007	exonic	ENSG00000141968	stopgain	VAV1:NM_001258207:exon13:c.C1288T:p.R430X,VAV1:NM_001258206:exon14:c.C1384T:p.R462X,VAV1:NM_005428:exon14:c.C1384T:p.R462X	NA	ID=COSV58383351;OCCURENCE=1(kidney)	0	34	9.72	4.52684e-05
VLDLR	9	2639874	2639874	C	T	case	5381	13	0.002	exonic	ENSG00000147852	nonsynonymous SNV	VLDLR:NM_001018056:exon3:c.C218T:p.A73V,VLDLR:NM_001322225:exon3:c.C218T:p.A73V,VLDLR:NM_001322226:exon3:c.C218T:p.A73V,VLDLR:NM_003383:exon3:c.C218T:p.A73V	NA	NA	P	23.2	6.34	0.0034582
VLDLR	9	2646417	2646417	T	C	case	4107	14	0.003	exonic	ENSG00000147852	nonsynonymous SNV	VLDLR:NM_001322225:exon10:c.T1445C:p.V482A,VLDLR:NM_001322226:exon10:c.T1445C:p.V482A,VLDLR:NM_001018056:exon11:c.T1568C:p.V523A,VLDLR:NM_003383:exon11:c.T1568C:p.V523A	NA	NA	B	23.8	8.88	2.1822e-11
VPS33B	15	91543196	91543196	G	A	case	1918	15	0.007	exonic	ENSG00000184056	nonsynonymous SNV	VPS33B:NM_001289148:exon20:c.C1510T:p.R504W,VPS33B:NM_001289149:exon20:c.C1318T:p.R440W,VPS33B:NM_018668:exon21:c.C1591T:p.R531W	rs758814929	NA	D	35	10.67	0.000116368
