# Supplementary material for: CD8+ cell somatic mutations in multiple sclerosis patients and controls—Enrichment of mutations in STAT3 and other genes implicated in hematological malignancies
Source: PLoS One. 2021 Dec 7;16(12):e0261002. doi: 10.1371/journal.pone.0261002 (PMC8651110; doi:10.1371/journal.pone.0261002)
Supplement: S7 Table — Targeted amplicon sequencing results. (XLSX) [file pone.0261002.s009.xlsx]

## Sheet: Sheet1
Comparison of gene panel and amplicon sequencing in STAT3 and ITPR3 variants
Mutation (donor)	n (alt/ref) amplicon	alt amplicon fraction	alt panel fraction	fold change (amplicon/panel)
STAT3 D661Y (MS-4)	290/76683	0.0038	0.005	0.76
STAT3 S614R (MS-6)	727/215945	0.0034	0.004	0.85
ITPR3*T2584M (control-55)	177/619820	0.0003	0.005	0.06
ITPR3*T2584M (MS-14)	204/599359	0.0003	0.004	0.075
ITPR3*T2584M (MS-54)	234/625521	0.0004	0.006	0.067
ITPR3-5 (cell line control)	145/701345	0.0002	n.d.	n.a.
ITPR3-6 (blood control)	142/620458	0.0002	0.0005	0.4
alt=alternative allele, ref= reference allele, n.d. = not determined, n.a. = not applicable. The sample MS-38 (ITPR3*T2584M) failed in amplicon sequencing
