# Supplementary material for: CD8+ cell somatic mutations in multiple sclerosis patients and controls—Enrichment of mutations in STAT3 and other genes implicated in hematological malignancies
Source: PLoS One. 2021 Dec 7;16(12):e0261002. doi: 10.1371/journal.pone.0261002 (PMC8651110; doi:10.1371/journal.pone.0261002)
Supplement: S8 Table — The synonymous mutations detected in the study. (XLSX) [file pone.0261002.s010.xlsx]

## Sheet: Sheet 1
Gene	Chromosome	Coordinate	Ref	Alt	Case or control	Ref_allele_obs	Alt_allele_obs	Allelic_fraction	Gene Ensembl ID	dbSNP	COSMIC	CADD	TraP	SURF
ACAP1	17	7249763	C	T	case	3332	13	0.003	ENSG00000072818	NA	NA	8.932	0.038	12.6454
ARHGAP15	2	144381805	C	T	control	2655	11	0.004	ENSG00000075884	NA	NA	11.72	0.112	5.74659
BIRC3	11	102207737	T	G	case	1846	7	0.003	ENSG00000023445	NA	NA	9.946	0.046	9.6831
BTBD11	12	107914367	C	T	case	2672	61	0.02	ENSG00000151136	rs747942150	NA	10.26	0.159	7.51346
CUL7	6	43005723	C	T	case	1512	11	0.006	ENSG00000044090	NA	NA	2.328	0.093	17.0169
CYLD	16	50827470	C	T	control	1208	9	0.008	ENSG00000083799	NA	NA	13.12	0.121	13.0812
DDX1	2	15768772	C	G	case	1678	8	0.004	ENSG00000079785	NA	NA	10.82	0.039	2.42424
DLG1	3	196876659	A	G	control	4617	14	0.002	ENSG00000075711	NA	NA	12.94	0.323	5.19318
DNMT3A	2	25457157	C	T	case	1554	12	0.008	ENSG00000119772	rs758985118	ID=COSM5636905,COSM5636904;OCCURENCE=1(oesophagus),1(lung)	11.08	0.067	10.2717
DUSP4	8	29207673	G	A	control	1184	10	0.008	ENSG00000120875	NA	NA	13.27	0.14	23.7881
ELMO1	7	36895321	G	A	case	2273	38	0.016	ENSG00000155849	NA	NA	6.134	0.032	8.35671
ERAP1	5	96121578	A	G	control	4177	11	0.003	ENSG00000164307	NA	NA	17.38	0.042	NA
F5	1	169521828	A	G	case	4787	13	0.003	ENSG00000198734	rs762364710	NA	11.41	0.014	5.18584
FANCD2	3	10128836	G	A	control	1768	13	0.006	ENSG00000144554	NA	NA	11.77	0.359	16.6212
FANCI	15	89817449	A	G	control	2435	52	0.021	ENSG00000140525	rs752386484	NA	8.336	0.128	3.32211
FLI1	11	128680730	T	C	control	3185	11	0.003	ENSG00000151702	NA	ID=COSM3983806;OCCURENCE=1(thyroid)	11.13	0.073	4.13345
FLNA	X	153581490	G	A	case	1413	17	0.011	ENSG00000196924	NA	NA	11.37	0.017	10.2171
FLNA	X	153588458	G	A	case	2923	12	0.004	ENSG00000196924	rs368741634	NA	0.494	0.001	6.20756
FOXO1	13	41134017	A	G	case	3180	12	0.003	ENSG00000150907	NA	NA	1.923	0.034	10.9936
FYN	6	112017634	T	C	case	2181	8	0.004	ENSG00000010810	NA	NA	12.84	0.097	5.12057
GALC	14	88414205	G	A	case	1929	11	0.005	ENSG00000054983	NA	NA	1.42	0.249	6.93031
GALC	14	88442752	A	G	control	2612	12	0.004	ENSG00000054983	NA	NA	2.098	0.051	3.80624
GRK2	11	67052912	C	T	case	449	8	0.015	ENSG00000173020	rs769409777	NA	9.32	0.102	9.76904
GUSB	7	65439323	G	A	case	1185	9	0.008	ENSG00000169919	rs376567545	NA	0.464	0.029	9.73474
HERC5	4	89425479	C	T	case	2176	13	0.006	ENSG00000138646	rs750432822	ID=COSM1058828,COSM6197276;OCCURENCE=1(endometrium),1(stomach)	1.443	0.014	16.3301
HNRNPL	19	39327374	C	T	control	2301	11	0.004	ENSG00000104824	NA	NA	11.41	0.159	8.35671
IDH1	2	209110116	A	G	case	5115	16	0.003	ENSG00000138413	NA	NA	11.88	0.06	9.38572
IKZF2	2	213914468	G	A	control	2331	11	0.004	ENSG00000030419	rs765684874	ID=COSM5058633;OCCURENCE=1(large_intestine),1(stomach)	11.18	0.031	7.7693
IL11RA	9	34657445	A	G	control	1792	25	0.013	ENSG00000137070	NA	NA	11.53	0.023	9.79201
IL16	15	81584931	G	A	case	1984	12	0.006	ENSG00000172349	rs769706366	NA	9.757	0.029	4.69102
IL16	15	81598273	C	T	case	2360	10	0.004	ENSG00000172349	rs746268015	NA	5.401	0.11	11.9559
INO80	15	41289787	A	G	case	1694	39	0.023	ENSG00000128908	NA	NA	12.94	0.003	5.43996
ITGA5	12	54801937	C	T	case	2333	12	0.006	ENSG00000161638	NA	NA	12.76	0.034	13.6169
ITGAL	16	30518120	C	G	control	1818	9	0.005	ENSG00000005844	NA	NA	0.25	0.03	15.8773
KMT2D	12	49426293	T	C	case	4154	11	0.002	ENSG00000167548	NA	NA	5.512	0.025	26.2704
MAP3K5	6	136878946	G	A	case	3445	13	0.003	ENSG00000197442	NA	NA	11.84	0.125	15.7447
MAP3K7	6	91246116	G	A	case	1571	11	0.006	ENSG00000135341	rs201097670	NA	11.47	0.009	2.41614
MAP3K12	12	53880897	T	C	case	1464	14	0.007	ENSG00000139625	NA	NA	9.024	0.038	21.4631
MAP3K12	12	53880897	T	C	control	1290	11	0.008	ENSG00000139625	NA	NA	9.024	0.038	21.4631
MAP3K12	12	53880897	T	C	control	1133	10	0.01	ENSG00000139625	NA	NA	9.024	0.038	21.4631
MAP3K12	12	53880897	T	C	case	2086	14	0.006	ENSG00000139625	NA	NA	9.024	0.038	21.4631
MOV10	1	113232169	C	G	control	2277	16	0.007	ENSG00000155363	NA	NA	11.11	0.012	19.38
MS4A1	11	60235893	T	C	case	1799	10	0.005	ENSG00000156738	NA	NA	10.61	0.022	7.96478
MTOR	1	11276247	G	A	control	2693	14	0.005	ENSG00000198793	NA	NA	12.32	0.121	8.6957
MYO18A	17	27423834	G	A	control	2382	75	0.032	ENSG00000196535	NA	NA	12.83	0.243	NA
NF1	17	29679398	G	A	case	2648	12	0.004	ENSG00000196712	NA	NA	9.941	0.024	9.81934
NFRKB	11	129752405	T	C	control	2142	10	0.004	ENSG00000170322	NA	NA	0.243	0.028	20.7754
NLRX1	11	119044525	G	A	control	1713	10	0.006	ENSG00000160703	rs200370486	NA	3.098	0.031	2.63856
NOD1	7	30490864	C	T	case	1991	12	0.005	ENSG00000106100	NA	NA	8.536	0.123	10.9361
NUP214	9	134072874	G	A	control	3084	19	0.006	ENSG00000126883	NA	NA	4.676	0.136	7.20251
OAS1	12	113348926	G	A	control	1827	11	0.006	ENSG00000089127	NA	NA	3.358	0.216	11.771
PIK3CA	3	178941928	G	A	control	2840	47	0.015	ENSG00000121879	NA	NA	5.987	0.009	6.83195
PIK3R1	5	67522665	C	A	case	1797	19	0.009	ENSG00000145675	NA	NA	11.7	0.061	15.4377
PIM1	6	37138432	C	T	case	751	7	0.01	ENSG00000137193	rs768121298	NA	16.29	0.213	16.3706
PKN1	19	14578582	C	T	case	3491	12	0.003	ENSG00000123143	NA	NA	12.48	0.103	11.8932
PRF1	10	72358910	C	T	case	1531	10	0.006	ENSG00000180644	NA	ID=COSM4940282;OCCURENCE=1(liver)	0.212	0.036	3.53598
PRKCA	17	64684453	G	A	case	2888	14	0.005	ENSG00000154229	NA	NA	10.98	0.023	11.7983
PSMB6	17	4700784	C	A	case	1665	15	0.009	ENSG00000142507	NA	NA	0.877	0.002	9.75393
RBBP4	1	33123118	G	A	case	1856	11	0.005	ENSG00000162521	NA	NA	8.668	0.248	9.36066
RCAN1	21	35893888	G	A	control	1484	26	0.018	ENSG00000159200	rs141325258	NA	1.662	0.049	11.9597
RFTN1	3	16364919	A	T	control	146	6	0.036	ENSG00000131378	rs690216	NA	7.831	0.01	10.2717
RFTN1	3	16419562	A	G	control	1931	8	0.004	ENSG00000131378	NA	NA	7.323	0.307	9.60427
RIPK2	8	90802548	G	A	control	2527	25	0.01	ENSG00000104312	NA	NA	12.04	0.066	13.7665
RNASEH2B	13	51504853	T	C	control	3191	9	0.003	ENSG00000136104	NA	NA	2.38	0.007	11.771
RNF41	12	56604167	G	T	case	1429	8	0.006	ENSG00000181852	NA	NA	10.51	0.064	36.0291
SENP2	3	185304258	G	A	case	2864	11	0.003	ENSG00000163904	NA	NA	14.13	0.169	10.8664
SHC4	15	49255140	G	A	case	1751	11	0.005	ENSG00000185634	NA	NA	14.83	0.138	14.5896
SKIV2L	6	31937477	C	T	case	6070	19	0.003	ENSG00000204351	NA	NA	12.03	0.139	11.8884
SOS2	14	50612047	G	A	case	2207	10	0.005	ENSG00000100485	NA	NA	11.23	0.099	7.94681
TRIM28	19	59061369	G	A	control	1384	9	0.007	ENSG00000130726	NA	NA	10.67	0.061	1.29932
ULK1	12	132380175	C	T	case	1883	13	0.005	ENSG00000177169	NA	NA	11.61	0.051	8.72512
USP44	12	95926668	C	T	case	4504	15	0.003	ENSG00000136014	NA	ID=COSM3466598;OCCURENCE=1(skin)	11.1	0.039	4.27791
